# Supplementary material for: Oncogenic DMTF1β promotes cancer cell motility by regulating autophagy through ULK1 stabilization
Source: Mol Oncol. 2026 May 26:10.1002/1878-0261.70275. Online ahead of print. doi: 10.1002/1878-0261.70275 (PMC13398728; doi:10.1002/1878-0261.70275)
Supplement: Supplementary file 7 — Table S1. Differential gene expression analysis in control and DMTF1β‐knockdown PC3MPro4 cells based on RNA sequencing. [file MOL2-9999-0-s001.xlsx]

## Sheet: Dif. genes (KD1 vs. CTRL)
Column #	Gene Symbol	Mean(CTRL)	Mean(KD1)	p-value(KD1 vs. CTRL)	Ratio(KD1 vs. CTRL)	Fold-Change(KD1 vs. CTRL)	Fold-Change(KD1 vs. CTRL) (Description)
32	AARS1	12.8515	12.169	0.00810837	0.62308	-1.60493	KD1 down vs CTRL
58	ABCA2	9.66709	9.03627	0.0176168	0.645806	-1.54845	KD1 down vs CTRL
72	ABCB11	6.47064	5.06436	0.029661	0.377282	-2.65054	KD1 down vs CTRL
94	ABCD1	9.53153	8.72242	0.0399648	0.570733	-1.75213	KD1 down vs CTRL
121	ABHD14A	7.77483	7.16749	0.00692132	0.656406	-1.52345	KD1 down vs CTRL
276	AC002378.1	4.54487	3.95316	0.0433963	0.663558	-1.50703	KD1 down vs CTRL
609	AC004678.1	3.72642	2.54948	0.0167087	0.442288	-2.26097	KD1 down vs CTRL
631	AC004771.2	4.26343	3.30677	0.00958461	0.515248	-1.94081	KD1 down vs CTRL
849	AC005050.2	3.24608	2.257	0.00544175	0.5038	-1.98492	KD1 down vs CTRL
870	AC005077.4	6.02458	4.67525	0.0371389	0.392476	-2.54793	KD1 down vs CTRL
1189	AC005740.4	4.27317	3.35332	0.00958579	0.528565	-1.89192	KD1 down vs CTRL
1596	AC006511.4	3.74606	2.59925	0.0146474	0.451625	-2.21423	KD1 down vs CTRL
1801	AC007285.1	6.07931	5.26022	0.0084592	0.566796	-1.7643	KD1 down vs CTRL
2005	AC007613.1	3.79407	2.37552	0.0352205	0.374088	-2.67316	KD1 down vs CTRL
2022	AC007639.1	3.28792	0.645806	0.00176365	0.160193	-6.24247	KD1 down vs CTRL
2129	AC007920.2	3.23128	0.645806	0.0458189	0.166607	-6.00213	KD1 down vs CTRL
2289	AC008267.5	4.25689	2.98672	0.0480862	0.414611	-2.4119	KD1 down vs CTRL
2720	AC009041.3	3.69309	2.87552	0.0220821	0.567397	-1.76244	KD1 down vs CTRL
2782	AC009093.6	3.25139	2.01429	0.0095203	0.424223	-2.35725	KD1 down vs CTRL
3283	AC010275.1	3.8027	2.04948	0.00139666	0.29664	-3.37109	KD1 down vs CTRL
3313	AC010325.1	4.79473	3.58304	0.00698298	0.431763	-2.31609	KD1 down vs CTRL
3325	AC010327.6	5.31492	4.54193	0.0330721	0.585201	-1.70881	KD1 down vs CTRL
3725	AC011352.1	5.31935	4.40497	0.0450867	0.530571	-1.88476	KD1 down vs CTRL
4487	AC015712.2	5.85883	5.25941	0.0137844	0.660021	-1.5151	KD1 down vs CTRL
4595	AC015922.3	3.56461	2.14581	0.0196976	0.374021	-2.67365	KD1 down vs CTRL
4651	AC016355.1	4.08025	3.21045	0.0379715	0.547223	-1.82741	KD1 down vs CTRL
4757	AC016739.1	3.78592	2.93829	0.0325552	0.555696	-1.79955	KD1 down vs CTRL
4890	AC017104.1	4.99195	3.80073	0.0212041	0.437933	-2.28345	KD1 down vs CTRL
4988	AC018638.4	7.3967	6.71313	0.00506109	0.622622	-1.60611	KD1 down vs CTRL
5291	AC020904.2	5.9002	4.79922	0.0388219	0.466198	-2.14501	KD1 down vs CTRL
5295	AC020907.1	5.76047	4.93578	0.025415	0.564604	-1.77115	KD1 down vs CTRL
5346	AC020931.1	3.02872	1.80677	0.0193497	0.428703	-2.33262	KD1 down vs CTRL
5458	AC021491.2	4.0619	2.54948	0.00298702	0.350524	-2.85287	KD1 down vs CTRL
5556	AC022075.1	6.28647	5.70007	0.00127615	0.666004	-1.50149	KD1 down vs CTRL
5565	AC022098.1	5.0716	3.41797	0.0090185	0.317839	-3.14624	KD1 down vs CTRL
5607	AC022167.1	3.48822	2.14581	0.00784218	0.394359	-2.53576	KD1 down vs CTRL
5748	AC022613.1	5.22996	4.52325	0.00695651	0.612714	-1.63208	KD1 down vs CTRL
5847	AC023043.1	4.54487	3.668	0.00226434	0.54455	-1.83638	KD1 down vs CTRL
5918	AC023310.4	6.79624	6.10075	0.0439119	0.6175	-1.61943	KD1 down vs CTRL
6227	AC025171.2	7.78059	6.9487	0.000435	0.561793	-1.78002	KD1 down vs CTRL
6229	AC025171.4	4.15313	3.53649	0.0107589	0.652188	-1.5333	KD1 down vs CTRL
6295	AC025287.2	3.09294	2.04948	0.0186516	0.485165	-2.06115	KD1 down vs CTRL
6345	AC025569.1	5.5034	4.89173	0.0137962	0.654442	-1.52802	KD1 down vs CTRL
6377	AC025678.3	6.05432	5.34873	0.0142004	0.613193	-1.63081	KD1 down vs CTRL
6463	AC026333.3	3.42627	2.30677	0.00153786	0.460254	-2.17272	KD1 down vs CTRL
6548	AC026471.4	3.64089	2.23077	0.0208339	0.376281	-2.65759	KD1 down vs CTRL
6765	AC027601.6	5.22399	4.39706	0.0115316	0.563724	-1.77392	KD1 down vs CTRL
6776	AC027644.3	4.54074	3.94079	0.0421766	0.659776	-1.51566	KD1 down vs CTRL
6900	AC036214.1	5.85067	5.23077	0.00751314	0.650714	-1.53677	KD1 down vs CTRL
6933	AC040162.3	5.60699	4.65606	0.0412584	0.517299	-1.93312	KD1 down vs CTRL
7492	AC068787.2	4.77278	3.65699	0.0393572	0.461439	-2.16713	KD1 down vs CTRL
7655	AC069544.1	3.60311	1.64581	0.00602646	0.25751	-3.88335	KD1 down vs CTRL
7677	AC073046.1	4.2129	3.14581	0.0354684	0.477279	-2.09521	KD1 down vs CTRL
7682	AC073050.1	3.53889	2.51429	0.0497537	0.491545	-2.0344	KD1 down vs CTRL
8176	AC079089.1	6.3389	5.43578	0.0393857	0.534727	-1.87011	KD1 down vs CTRL
8407	AC079949.5	6.00805	5.10821	0.0181237	0.535945	-1.86586	KD1 down vs CTRL
8547	AC084036.1	3.49173	2.30677	0.0120137	0.439835	-2.27358	KD1 down vs CTRL
8563	AC084125.2	4.45164	3.37552	0.0121519	0.474304	-2.10835	KD1 down vs CTRL
8838	AC087667.1	6.80188	5.88671	0.00383963	0.530279	-1.8858	KD1 down vs CTRL
8929	AC090061.1	4.43117	3.30677	0.00313157	0.458693	-2.18011	KD1 down vs CTRL
9181	AC090821.4	4.16203	3.23077	0.0317931	0.524399	-1.90694	KD1 down vs CTRL
9287	AC091133.1	4.28709	3.43326	0.0261744	0.553315	-1.80729	KD1 down vs CTRL
9308	AC091153.3	3.7007	1.43829	0.0129695	0.208423	-4.79794	KD1 down vs CTRL
9335	AC091181.2	4.9271	3.91797	0.000535464	0.496844	-2.01271	KD1 down vs CTRL
10188	AC093525.6	3.24608	2.17525	0.026879	0.476046	-2.10064	KD1 down vs CTRL
10248	AC093677.2	3.29675	1.35332	0.0197998	0.259999	-3.84617	KD1 down vs CTRL
10673	AC097652.1	4.32021	3.10722	0.0206399	0.431374	-2.31817	KD1 down vs CTRL
10828	AC099518.1	4.51224	3.63825	0.0375708	0.545637	-1.83272	KD1 down vs CTRL
10985	AC100801.1	4.95908	4.1287	0.00502364	0.562381	-1.77815	KD1 down vs CTRL
11245	AC104137.1	3.98059	3.17525	0.033113	0.572228	-1.74755	KD1 down vs CTRL
11547	AC105219.1	4.81192	3.86451	0.00388392	0.518562	-1.92841	KD1 down vs CTRL
11871	AC107886.1	3.95459	2.43829	0.0234539	0.349581	-2.86057	KD1 down vs CTRL
12319	AC112236.1	4.32765	2.41797	0.0070048	0.266151	-3.75726	KD1 down vs CTRL
12700	AC116535.2	3.76952	2.93829	0.00916452	0.562049	-1.7792	KD1 down vs CTRL
13249	AC129492.1	5.28583	3.68954	0.0105369	0.330725	-3.02366	KD1 down vs CTRL
13737	AC138150.2	4.85164	3.80677	0.00465577	0.484687	-2.06319	KD1 down vs CTRL
13760	AC138393.3	3.50439	2.67525	0.0214984	0.562865	-1.77662	KD1 down vs CTRL
13914	AC139795.2	4.50891	3.63825	0.0265456	0.546897	-1.8285	KD1 down vs CTRL
14008	AC144652.1	4.96374	4.35473	0.00320909	0.655647	-1.52521	KD1 down vs CTRL
14027	AC145207.9	3.98059	3.10722	0.0136629	0.545871	-1.83194	KD1 down vs CTRL
14035	AC145343.1	3.09294	2.41797	0.0195792	0.626345	-1.59656	KD1 down vs CTRL
14418	AC244153.1	7.55826	6.91716	0.0175413	0.641223	-1.55952	KD1 down vs CTRL
14620	ACAD11	3.76492	2.51429	0.0419088	0.420265	-2.37945	KD1 down vs CTRL
14637	ACBD4	8.38165	7.67708	0.0153872	0.613625	-1.62966	KD1 down vs CTRL
14643	ACD	8.82627	8.20619	0.0243592	0.650637	-1.53695	KD1 down vs CTRL
14675	ACOX2	10.066	9.28876	5.31561e-07	0.583473	-1.71388	KD1 down vs CTRL
14703	ACSM3	9.05104	8.40924	0.00708126	0.640912	-1.56028	KD1 down vs CTRL
14967	ADIRF	6.94334	5.92278	0.0318352	0.492925	-2.02871	KD1 down vs CTRL
14970	ADM	6.29413	4.08099	0.00179088	0.215664	-4.63685	KD1 down vs CTRL
14998	ADRM1	10.5358	9.90675	0.0280948	0.646604	-1.54654	KD1 down vs CTRL
15102	AF228727.1	3.12522	1.14581	0.00572493	0.253592	-3.94334	KD1 down vs CTRL
15167	AGAP2-AS1	7.61856	6.36103	0.0214078	0.418259	-2.39086	KD1 down vs CTRL
15208	AGPAT2	8.73234	8.00371	0.0120877	0.603474	-1.65707	KD1 down vs CTRL
15222	AGTRAP	8.47888	7.55246	0.0439228	0.526165	-1.90054	KD1 down vs CTRL
15245	AHSG	4.00405	2.744	0.0427089	0.41753	-2.39504	KD1 down vs CTRL
15265	AIP	9.81027	9.09479	0.0287041	0.609005	-1.64202	KD1 down vs CTRL
15475	AL021707.6	4.76652	3.91797	0.00125674	0.55534	-1.8007	KD1 down vs CTRL
15548	AL022322.1	3.25474	2.01429	0.0464213	0.423239	-2.36273	KD1 down vs CTRL
16134	AL049840.4	3.89795	2.64581	0.000650705	0.419824	-2.38195	KD1 down vs CTRL
16354	AL109811.1	3.38443	2.257	0.0185353	0.457733	-2.18468	KD1 down vs CTRL
16494	AL118558.3	4.31896	3.43829	0.0216369	0.543114	-1.84123	KD1 down vs CTRL
16531	AL121753.2	4.69388	3.59925	0.0211694	0.468256	-2.13558	KD1 down vs CTRL
16571	AL121832.2	4.71559	3.58304	0.0194885	0.456109	-2.19246	KD1 down vs CTRL
16599	AL121890.4	3.44973	2.41797	0.0115598	0.489111	-2.04453	KD1 down vs CTRL
16795	AL133216.2	5.53355	4.18421	0.0445808	0.392474	-2.54794	KD1 down vs CTRL
16797	AL133227.1	3.51395	2.54948	0.0353002	0.512469	-1.95134	KD1 down vs CTRL
17138	AL136981.3	5.23471	3.51429	0.00915429	0.303459	-3.29533	KD1 down vs CTRL
17626	AL157702.2	5.13431	4.53649	0.044797	0.66075	-1.51343	KD1 down vs CTRL
17739	AL158071.5	3.86289	2.30677	0.0227718	0.340065	-2.94061	KD1 down vs CTRL
18205	AL353150.1	5.31155	4.24728	0.0225677	0.478215	-2.09111	KD1 down vs CTRL
19132	AL359643.2	3.09294	2.30677	0.00903747	0.579883	-1.72449	KD1 down vs CTRL
19271	AL365181.3	10.504	9.42115	0.046898	0.47211	-2.11815	KD1 down vs CTRL
19651	AL445250.1	4.37057	3.71045	0.0490712	0.632826	-1.58021	KD1 down vs CTRL
19822	AL450998.2	4.4721	3.77607	0.0444562	0.617267	-1.62004	KD1 down vs CTRL
20303	AL590428.1	6.49045	5.68064	0.00464868	0.570459	-1.75297	KD1 down vs CTRL
20351	AL590666.2	6.94565	5.3857	0.0445606	0.339163	-2.94844	KD1 down vs CTRL
20808	AL662884.3	3.79407	2.59925	0.000866697	0.436841	-2.28916	KD1 down vs CTRL
21105	ALDH1A1	5.55275	4.72574	0.0168116	0.563696	-1.77401	KD1 down vs CTRL
21128	ALDOA	7.58308	6.68438	0.00785613	0.53637	-1.86438	KD1 down vs CTRL
21137	ALG12	7.9572	7.31768	0.0190822	0.641925	-1.55781	KD1 down vs CTRL
21164	ALK	7.84524	7.03935	0.00103175	0.572008	-1.74823	KD1 down vs CTRL
21174	ALKBH7	5.90985	4.79922	0.0264693	0.46309	-2.15941	KD1 down vs CTRL
21184	ALOX12P2	3.09294	2.01429	0.0321928	0.473473	-2.11205	KD1 down vs CTRL
21208	AMBRA1	12.483	11.7935	0.000243541	0.620071	-1.61272	KD1 down vs CTRL
21256	ANAPC11	8.9267	8.04966	0.0234551	0.544483	-1.8366	KD1 down vs CTRL
21270	ANG	7.40345	6.7211	0.00610678	0.623149	-1.60475	KD1 down vs CTRL
21279	ANGPTL4	7.09372	4.93829	0.00142046	0.224466	-4.45502	KD1 down vs CTRL
21420	ANO7	6.45642	5.84873	0.0212399	0.656245	-1.52382	KD1 down vs CTRL
21435	ANPEP	6.17137	5.57246	0.0463542	0.660254	-1.51457	KD1 down vs CTRL
21436	ANTKMT	5.17391	4.24564	0.0198284	0.525491	-1.90298	KD1 down vs CTRL
21449	ANXA2R	7.85889	7.16709	0.026757	0.619081	-1.6153	KD1 down vs CTRL
22107	AP001816.1	4.0879	2.67525	0.0157383	0.375622	-2.66225	KD1 down vs CTRL
22214	AP002478.1	5.14958	3.67525	0.0033972	0.359902	-2.77854	KD1 down vs CTRL
22374	AP003119.2	3.43158	2.41797	0.0446932	0.495303	-2.01897	KD1 down vs CTRL
22953	ARHGAP5-AS1	6.92302	6.26739	0.00598933	0.634801	-1.5753	KD1 down vs CTRL
22957	ARHGDIA	12.2267	11.4233	0.0452794	0.572995	-1.74522	KD1 down vs CTRL
22967	ARHGEF17	6.80817	5.66618	0.0134178	0.453135	-2.20685	KD1 down vs CTRL
22980	ARHGEF34P	4.84756	4.257	0.0151448	0.664087	-1.50583	KD1 down vs CTRL
23068	ARMC12	3.00042	1.64581	0.0416319	0.391038	-2.55729	KD1 down vs CTRL
23079	ARMC9	11.19	10.4488	0.01701	0.59828	-1.67146	KD1 down vs CTRL
23153	ARVCF	5.84393	4.93326	0.0126949	0.531938	-1.87992	KD1 down vs CTRL
23216	ASNS	5.67686	4.79922	0.00821322	0.544256	-1.83737	KD1 down vs CTRL
23231	ASPSCR1	7.98907	7.39772	0.0482294	0.66372	-1.50666	KD1 down vs CTRL
23269	ATF4	12.4367	11.7669	0.000610827	0.6286	-1.59084	KD1 down vs CTRL
23299	ATG4D	7.82176	7.19794	0.0164456	0.648951	-1.54095	KD1 down vs CTRL
23301	ATG7	5.66488	4.80677	0.0237621	0.551673	-1.81267	KD1 down vs CTRL
23310	ATN1	12.1663	11.4747	0.0299774	0.61917	-1.61507	KD1 down vs CTRL
23372	ATP5F1D	7.70824	6.7563	0.045636	0.516936	-1.93448	KD1 down vs CTRL
23492	ATXN1-AS1	5.06549	4.42693	0.0489339	0.642351	-1.55678	KD1 down vs CTRL
23526	AWAT2	5.61791	4.71045	0.0351365	0.533124	-1.87574	KD1 down vs CTRL
23537	AZIN2	5.01478	4.15699	0.0171285	0.551797	-1.81226	KD1 down vs CTRL
23554	B3GAT3	8.17132	7.38037	0.0338007	0.577965	-1.73021	KD1 down vs CTRL
23561	B3GNT4	5.01116	4.23077	0.0203486	0.58221	-1.71759	KD1 down vs CTRL
23564	B3GNT7	7.99856	7.19092	0.0216463	0.571313	-1.75035	KD1 down vs CTRL
23566	B3GNT9	5.9661	5.35262	0.0497312	0.653619	-1.52994	KD1 down vs CTRL
23586	B9D2	4.51137	3.59925	0.0412397	0.531406	-1.8818	KD1 down vs CTRL
23644	BATF3	5.93656	5.24728	0.019925	0.620163	-1.61248	KD1 down vs CTRL
23645	BAX	10.0069	9.33896	0.0458281	0.629385	-1.58885	KD1 down vs CTRL
23650	BBC3	4.62126	3.18954	0.0291361	0.370689	-2.69768	KD1 down vs CTRL
23683	BCAS4	7.78795	7.1	0.000215575	0.620738	-1.61099	KD1 down vs CTRL
23710	BCL6	10.9724	10.3675	0.000959519	0.657517	-1.52087	KD1 down vs CTRL
23729	BCRP2	3.09294	1.64581	0.00246504	0.36675	-2.72665	KD1 down vs CTRL
23753	BEGAIN	5.35193	4.69218	0.0316728	0.63299	-1.5798	KD1 down vs CTRL
23866	BMPR1AP1	4.42543	3.78851	0.00376155	0.643082	-1.55501	KD1 down vs CTRL
23873	BMS1P10	5.49274	4.65699	0.0308382	0.560293	-1.78478	KD1 down vs CTRL
23897	BNIP3	11.1049	10.238	0.0253816	0.548299	-1.82382	KD1 down vs CTRL
23946	BOK	9.20618	8.57722	0.0188061	0.646643	-1.54645	KD1 down vs CTRL
23962	BOP1	10.6098	9.67412	0.0221554	0.5228	-1.91278	KD1 down vs CTRL
23965	BORCS6	6.0406	5.37961	0.0273367	0.632446	-1.58116	KD1 down vs CTRL
23996	BRAT1	8.47671	7.83793	0.015685	0.642256	-1.55701	KD1 down vs CTRL
24050	BSCL2	4.9171	3.97729	0.0410612	0.521302	-1.91828	KD1 down vs CTRL
24052	BSG	11.3439	10.3316	0.0137062	0.495761	-2.0171	KD1 down vs CTRL
24053	BSN	6.17004	5.23327	0.0074324	0.522402	-1.91423	KD1 down vs CTRL
24072	BTBD16	3.13877	1.64581	0.00308434	0.355282	-2.81467	KD1 down vs CTRL
24075	BTBD19	7.2474	6.6246	0.0268954	0.649407	-1.53987	KD1 down vs CTRL
24076	BTBD2	9.77181	8.83501	0.0145802	0.522392	-1.91427	KD1 down vs CTRL
24206	BX322234.1	6.372	5.56698	0.0273974	0.572355	-1.74717	KD1 down vs CTRL
24343	C12orf57	6.65749	6.04706	0.0101792	0.655004	-1.52671	KD1 down vs CTRL
24374	C16orf58	9.79493	8.98434	0.00987325	0.57015	-1.75393	KD1 down vs CTRL
24420	C19orf48	10.1395	9.52879	0.00703725	0.654865	-1.52703	KD1 down vs CTRL
24438	C1GALT1C1L	3.08213	2.01429	0.0117156	0.477033	-2.09629	KD1 down vs CTRL
24468	C1R	3.09294	1.01429	0.041637	0.236736	-4.22411	KD1 down vs CTRL
24575	C2orf81	3.01791	0.853325	0.0136631	0.223046	-4.48339	KD1 down vs CTRL
24623	C5AR1	4.13603	1.93829	0.014202	0.217978	-4.58761	KD1 down vs CTRL
24656	C6orf226	3.1164	2.14581	0.0448738	0.510296	-1.95965	KD1 down vs CTRL
24669	C7orf50	8.5386	7.78553	0.0393134	0.593338	-1.68538	KD1 down vs CTRL
24741	CA9	8.4154	6.53812	0.00326448	0.272198	-3.6738	KD1 down vs CTRL
24846	CALR	14.7178	13.9183	0.00199547	0.574569	-1.74044	KD1 down vs CTRL
24855	CAMK2B	6.14575	5.0527	0.00707904	0.468768	-2.13325	KD1 down vs CTRL
24869	CAMSAP3	7.9413	6.98334	0.0240292	0.514786	-1.94255	KD1 down vs CTRL
24884	CAPG	10.1735	9.51093	0.00775685	0.631731	-1.58295	KD1 down vs CTRL
24900	CAPNS1	12.218	11.6251	0.00943942	0.662989	-1.50832	KD1 down vs CTRL
24935	CARMIL2	6.71824	5.69985	0.0446538	0.493668	-2.02565	KD1 down vs CTRL
24947	CASC1	3.29191	2.43829	0.0434856	0.553392	-1.80704	KD1 down vs CTRL
25037	CBS	6.09553	5.0092	0.023681	0.470957	-2.12334	KD1 down vs CTRL
25065	CBX7	5.66866	4.54193	0.0216941	0.457952	-2.18363	KD1 down vs CTRL
25070	CC2D1A	9.91394	9.28964	0.0278469	0.648733	-1.54147	KD1 down vs CTRL
25082	CCDC106	7.19514	5.74195	0.000360164	0.365214	-2.73812	KD1 down vs CTRL
25086	CCDC113	8.91955	8.24162	0.0400051	0.625059	-1.59985	KD1 down vs CTRL
25096	CCDC124	9.79163	8.86995	0.0203578	0.527896	-1.89431	KD1 down vs CTRL
25130	CCDC157	4.62298	3.98672	0.0416666	0.643378	-1.5543	KD1 down vs CTRL
25132	CCDC159	8.40276	7.79848	0.0167259	0.657798	-1.52022	KD1 down vs CTRL
25210	CCDC61	4.8381	4.00293	0.00747684	0.560518	-1.78406	KD1 down vs CTRL
25219	CCDC71	8.7037	8.00598	0.0185742	0.616546	-1.62194	KD1 down vs CTRL
25227	CCDC78	7.46146	6.70072	0.0116765	0.590194	-1.69436	KD1 down vs CTRL
25320	CCNG2	9.59095	8.95996	0.00389799	0.645733	-1.54863	KD1 down vs CTRL
25434	CD2BP2-DT	5.56046	4.75458	0.0413659	0.572013	-1.74821	KD1 down vs CTRL
25444	CD320	10.224	9.52834	0.0295725	0.617427	-1.61962	KD1 down vs CTRL
25478	CD79A	4.46476	2.67525	0.0243188	0.289271	-3.45697	KD1 down vs CTRL
25481	CD81	11.0263	10.3796	0.0211065	0.638743	-1.56557	KD1 down vs CTRL
25487	CD86	6.99621	6.37561	0.00469749	0.650401	-1.53751	KD1 down vs CTRL
25530	CDC42EP1	10.185	9.1692	0.0172938	0.494565	-2.02198	KD1 down vs CTRL
25562	CDH1	10.5942	10.0073	0.000655846	0.665787	-1.50198	KD1 down vs CTRL
25600	CDK10	9.3391	8.59709	0.037839	0.597905	-1.67251	KD1 down vs CTRL
25609	CDK18	8.71453	7.96844	0.0274324	0.596218	-1.67724	KD1 down vs CTRL
25614	CDK2AP2	8.24319	7.25926	0.00328253	0.505603	-1.97784	KD1 down vs CTRL
25673	CDT1	8.03776	7.35894	0.0198137	0.624674	-1.60084	KD1 down vs CTRL
25715	CEACAM5	3.5004	2.17525	0.0413353	0.399108	-2.50558	KD1 down vs CTRL
25759	CELSR1	9.25188	8.51279	0.0429126	0.599119	-1.66912	KD1 down vs CTRL
25805	CEP131	7.52112	6.56698	0.0253223	0.51615	-1.93742	KD1 down vs CTRL
25812	CEP170B	9.29998	8.70118	0.0153626	0.660299	-1.51446	KD1 down vs CTRL
25849	CEROX1	4.73061	3.17525	0.00675824	0.340244	-2.93906	KD1 down vs CTRL
25888	CFAP45	5.97305	5.06698	0.00328918	0.533637	-1.87393	KD1 down vs CTRL
25954	CHAC1	6.24126	4.64768	0.00147895	0.331348	-3.01797	KD1 down vs CTRL
26017	CHID1	9.73602	9.05626	0.0141524	0.624267	-1.60188	KD1 down vs CTRL
26020	CHKB	5.80726	5.04948	0.00144841	0.591409	-1.69088	KD1 down vs CTRL
26056	CHPF	8.37511	7.36468	0.00714725	0.496398	-2.01451	KD1 down vs CTRL
26090	CHST11	9.91577	9.25273	0.030107	0.631545	-1.58342	KD1 down vs CTRL
26114	CIAO2B	9.58436	8.91629	0.00472726	0.629349	-1.58894	KD1 down vs CTRL
26123	CIC	5.39105	4.52325	0.0234637	0.547981	-1.82488	KD1 down vs CTRL
26150	CIDEC	6.85572	5.53649	0.0281331	0.400747	-2.49534	KD1 down vs CTRL
26182	CKB	9.55497	8.78657	0.0246795	0.587071	-1.70337	KD1 down vs CTRL
26211	CLCN1	6.40253	5.69745	0.000785058	0.613409	-1.63023	KD1 down vs CTRL
26240	CLDN3	6.63273	4.87825	0.0457085	0.296381	-3.37404	KD1 down vs CTRL
26242	CLDN4	10.3908	9.68238	0.0330384	0.612001	-1.63398	KD1 down vs CTRL
26245	CLDN7	7.29623	5.95805	0.0226674	0.395521	-2.52831	KD1 down vs CTRL
26249	CLDND2	4.35803	2.91797	0.0297484	0.368551	-2.71333	KD1 down vs CTRL
26324	CLPP	10.1832	9.49756	0.0349012	0.621748	-1.60837	KD1 down vs CTRL
26346	CLU	10.637	9.78386	0.0251575	0.553592	-1.80639	KD1 down vs CTRL
26348	CLUH	11.3777	10.741	0.0413994	0.643152	-1.55484	KD1 down vs CTRL
26509	COL13A1	7.82409	6.80851	0.0050868	0.494627	-2.02173	KD1 down vs CTRL
26518	COL1A1	6.52734	5.52074	0.0303232	0.497718	-2.00917	KD1 down vs CTRL
26521	COL21A1	5.80007	4.70007	0.0244098	0.466516	-2.14355	KD1 down vs CTRL
26528	COL27A1	9.14632	8.1915	0.00551867	0.515907	-1.93833	KD1 down vs CTRL
26551	COL7A1	7.73328	6.49545	0.0330099	0.42401	-2.35843	KD1 down vs CTRL
26580	COMT	8.32152	7.38872	0.0361894	0.523842	-1.90897	KD1 down vs CTRL
26581	COMTD1	8.25381	7.44378	0.0369569	0.570371	-1.75325	KD1 down vs CTRL
26588	COPE	9.25261	8.53212	0.0279659	0.606891	-1.64774	KD1 down vs CTRL
26621	CORO1B	8.72684	7.69086	0.0328781	0.487684	-2.05051	KD1 down vs CTRL
26626	CORO7	4.8572	3.81276	0.0108773	0.484833	-2.06257	KD1 down vs CTRL
26660	COX6A1P2	5.19267	3.99603	0.0427318	0.436288	-2.29206	KD1 down vs CTRL
26700	COX8A	10.3287	9.62246	0.0177464	0.612911	-1.63156	KD1 down vs CTRL
26746	CPPED1	8.76655	8.1519	0.0239864	0.653089	-1.53119	KD1 down vs CTRL
26750	CPSF1	10.6476	9.842	0.0291698	0.572114	-1.7479	KD1 down vs CTRL
26856	CRELD1	7.0878	6.40267	0.0435553	0.621951	-1.60784	KD1 down vs CTRL
26870	CRIP2	7.75949	6.86386	0.0275926	0.537514	-1.86042	KD1 down vs CTRL
26888	CROCC	6.41486	5.60375	0.0197681	0.56994	-1.75457	KD1 down vs CTRL
26903	CRTC1	9.3632	8.52523	0.010764	0.55943	-1.78753	KD1 down vs CTRL
26922	CRYBG2	4.25689	2.67525	0.0127895	0.334103	-2.99309	KD1 down vs CTRL
26960	CSGALNACT1	9.54795	8.90452	0.0151209	0.640189	-1.56204	KD1 down vs CTRL
27005	CSRNP3	9.75001	8.77939	8.8757e-05	0.510285	-1.95969	KD1 down vs CTRL
27016	CST3	10.3809	9.52743	0.0165197	0.553454	-1.80683	KD1 down vs CTRL
27104	CTDSP1	10.1093	9.29808	0.0361475	0.569906	-1.75468	KD1 down vs CTRL
27135	CTSB	12.955	12.3512	0.0475781	0.658042	-1.51966	KD1 down vs CTRL
27137	CTSD	8.74963	7.62906	0.0144828	0.45991	-2.17434	KD1 down vs CTRL
27160	CTU2	7.89841	7.04639	0.0483027	0.554009	-1.80502	KD1 down vs CTRL
27161	CTXN1	7.70414	6.5474	0.019066	0.448526	-2.22952	KD1 down vs CTRL
27285	CYB5R3	11.167	10.3676	0.0169375	0.574591	-1.74037	KD1 down vs CTRL
27292	CYC1	11.7934	11.2006	0.0181986	0.663074	-1.50813	KD1 down vs CTRL
27385	CYP2D7	4.76293	3.90497	0.0329108	0.551731	-1.81248	KD1 down vs CTRL
27394	CYP2S1	7.62507	7.01969	0.0195175	0.6573	-1.52138	KD1 down vs CTRL
27533	DBNDD1	9.70531	9.03362	0.0378217	0.627769	-1.59294	KD1 down vs CTRL
27536	DBP	6.57539	5.96548	0.00184374	0.655237	-1.52617	KD1 down vs CTRL
27563	DCAKD	9.78664	9.14262	0.0176137	0.639927	-1.56268	KD1 down vs CTRL
27609	DCXR	10.0048	9.38148	0.0341201	0.649163	-1.54045	KD1 down vs CTRL
27613	DDAH2	8.20319	7.49776	0.00880396	0.613257	-1.63064	KD1 down vs CTRL
27623	DDIT3	10.3386	9.56207	0.00847207	0.583771	-1.713	KD1 down vs CTRL
27624	DDIT4	10.9874	9.81815	0.000493627	0.444658	-2.24892	KD1 down vs CTRL
27714	DEF6	7.35896	6.61044	0.0112662	0.595212	-1.68007	KD1 down vs CTRL
27818	DEPP1	4.7366	3.257	0.0212742	0.358588	-2.78871	KD1 down vs CTRL
27843	DGCR6L	6.4107	5.40857	0.0172502	0.499262	-2.00296	KD1 down vs CTRL
27921	DICER1-AS1	5.84302	4.97847	0.0180412	0.54922	-1.82076	KD1 down vs CTRL
27979	DLG4	8.45307	7.68438	0.00311116	0.586952	-1.70372	KD1 down vs CTRL
27984	DLGAP1-AS2	8.45701	7.54023	0.00325281	0.529693	-1.88789	KD1 down vs CTRL
28022	DMGDH	4.80602	4.09321	0.0371172	0.610131	-1.63899	KD1 down vs CTRL
28047	DNAH1	8.12645	7.27582	0.0295286	0.554545	-1.80328	KD1 down vs CTRL
28119	DNAJC27-AS1	4.00123	3.30677	0.0209699	0.617939	-1.61828	KD1 down vs CTRL
28122	DNAJC3-DT	6.47136	5.68954	0.0143644	0.581633	-1.7193	KD1 down vs CTRL
28174	DNMT3A	8.89979	8.29116	0.00969666	0.655823	-1.5248	KD1 down vs CTRL
28195	DOCK6	10.2595	9.29005	0.0217309	0.510703	-1.95808	KD1 down vs CTRL
28236	DPM3	5.85004	4.63254	0.025043	0.430026	-2.32544	KD1 down vs CTRL
28247	DPP7	8.96834	8.10841	0.0353118	0.550979	-1.81495	KD1 down vs CTRL
28303	DRAXIN	5.93673	4.38097	0.032619	0.340148	-2.93989	KD1 down vs CTRL
28367	DTX2	5.63754	4.57583	0.0220551	0.479066	-2.0874	KD1 down vs CTRL
28370	DTX3	4.08536	2.41797	0.0188313	0.314821	-3.17641	KD1 down vs CTRL
28382	DUS3L	9.00658	8.31869	0.0380905	0.620762	-1.61092	KD1 down vs CTRL
28479	DVL2	9.98515	9.31693	0.0399057	0.629282	-1.58911	KD1 down vs CTRL
28537	E4F1	8.00303	7.31562	0.0131175	0.620967	-1.61039	KD1 down vs CTRL
28564	ECH1	8.59113	7.77682	0.0249328	0.568679	-1.75846	KD1 down vs CTRL
28572	ECM1	8.20005	7.5841	0.018394	0.652497	-1.53257	KD1 down vs CTRL
28598	EDIL3-DT	7.1135	6.49956	0.00422433	0.653408	-1.53044	KD1 down vs CTRL
28650	EEF1A2	10.9344	9.61661	0.0195039	0.401147	-2.49285	KD1 down vs CTRL
28687	EEF2	14.75	14.157	0.0187388	0.662961	-1.50838	KD1 down vs CTRL
28744	EGLN1	5.26934	4.37552	0.0279057	0.538188	-1.85809	KD1 down vs CTRL
28785	EIF1B-AS1	3.20025	2.43829	0.0212511	0.589696	-1.69579	KD1 down vs CTRL
28879	EIF4EBP1	10.3094	9.52685	0.00577057	0.581352	-1.72013	KD1 down vs CTRL
28928	ELFN1	5.08499	3.84196	0.0409837	0.422485	-2.36695	KD1 down vs CTRL
28929	ELFN1-AS1	8.61704	7.76262	0.0158865	0.553087	-1.80803	KD1 down vs CTRL
28962	ELOB	9.77526	8.9706	0.0202077	0.572498	-1.74673	KD1 down vs CTRL
29039	EML2	7.79244	7.05653	0.0345363	0.600437	-1.66545	KD1 down vs CTRL
29068	ENKD1	6.78734	6.13588	0.009184	0.636634	-1.57076	KD1 down vs CTRL
29076	ENO2	10.5299	9.89686	3.58129e-05	0.644813	-1.55084	KD1 down vs CTRL
29088	ENPP3	4.19393	3.08304	0.0170398	0.46301	-2.15978	KD1 down vs CTRL
29114	ENTPD2	7.07975	6.42717	0.0228157	0.636141	-1.57198	KD1 down vs CTRL
29154	EPHA10	5.79826	4.45316	0.0472053	0.393626	-2.54048	KD1 down vs CTRL
29174	EPN1	10.7984	10.0788	0.0118892	0.607267	-1.64672	KD1 down vs CTRL
29180	EPOR	9.12281	8.48459	0.00615915	0.642506	-1.55641	KD1 down vs CTRL
29191	EPS8L2	8.54745	7.71898	0.0338692	0.563128	-1.7758	KD1 down vs CTRL
29219	ERF	9.11956	8.43946	0.0277615	0.624121	-1.60225	KD1 down vs CTRL
29380	EXOSC5	7.21618	6.22458	0.00545696	0.502921	-1.98838	KD1 down vs CTRL
29426	FAAH	4.9599	3.84482	0.0188284	0.461665	-2.16607	KD1 down vs CTRL
29429	FAAP100	8.4046	7.6536	0.0291968	0.594193	-1.68296	KD1 down vs CTRL
29438	FABP4	7.36382	6.42254	0.00796703	0.52077	-1.92023	KD1 down vs CTRL
29463	FADS3	9.5146	8.70797	0.0410517	0.571716	-1.74912	KD1 down vs CTRL
29579	FAM174C	6.79138	5.83838	0.0131803	0.516557	-1.9359	KD1 down vs CTRL
29631	FAM207A	6.65224	5.88418	0.026513	0.587205	-1.70298	KD1 down vs CTRL
29722	FAM27C	6.30203	5.51288	0.0227032	0.578686	-1.72805	KD1 down vs CTRL
29731	FAM3A	8.6488	7.77029	0.0324606	0.543927	-1.83848	KD1 down vs CTRL
29893	FARSA	11.8147	11.1648	0.0271881	0.637309	-1.5691	KD1 down vs CTRL
29919	FBLIM1	9.06631	8.32818	0.0075737	0.599516	-1.66801	KD1 down vs CTRL
29936	FBXL15	5.47625	4.77998	0.0430134	0.617165	-1.62031	KD1 down vs CTRL
29940	FBXL19	8.98319	8.34782	0.0214978	0.643773	-1.55334	KD1 down vs CTRL
29957	FBXO2	4.46453	3.257	0.00848495	0.43301	-2.30942	KD1 down vs CTRL
29981	FBXO44	8.65399	8.04644	0.0174177	0.656311	-1.52367	KD1 down vs CTRL
30023	FCGR2A	9.19549	8.53943	0.00188223	0.634611	-1.57577	KD1 down vs CTRL
30025	FCGR2C	4.96056	4.13445	0.0107019	0.564045	-1.77291	KD1 down vs CTRL
30028	FCGRT	8.60183	7.99653	0.0181027	0.657336	-1.52129	KD1 down vs CTRL
30029	FCHO1	9.18319	8.03072	0.00996903	0.449855	-2.22294	KD1 down vs CTRL
30045	FCSK	7.65832	7.03621	0.0306864	0.649722	-1.53912	KD1 down vs CTRL
30148	FGFBP3	5.53553	4.87347	0.0347953	0.631976	-1.58234	KD1 down vs CTRL
30158	FGFR4	6.62327	5.93578	0.00575715	0.620934	-1.61048	KD1 down vs CTRL
30220	FKBP8	10.5942	9.49655	0.0164441	0.467262	-2.14013	KD1 down vs CTRL
30230	FLG-AS1	7.02219	6.21473	0.0336751	0.571385	-1.75013	KD1 down vs CTRL
30252	FLYWCH1	9.64686	9.00574	0.034804	0.641213	-1.55955	KD1 down vs CTRL
30390	FOXN3-AS1	4.93412	4.07893	0.0359718	0.552791	-1.809	KD1 down vs CTRL
30540	FRS3	6.05388	4.89373	0.0371753	0.447467	-2.2348	KD1 down vs CTRL
30547	FSCN1	11.384	10.5309	0.0197965	0.553566	-1.80647	KD1 down vs CTRL
30630	FURIN	8.7719	8.08822	0.0319135	0.622573	-1.60624	KD1 down vs CTRL
30673	FZD4-DT	3.48822	2.66068	0.0338399	0.563487	-1.77466	KD1 down vs CTRL
30677	FZD8	9.38146	8.74503	0.00015166	0.643304	-1.55447	KD1 down vs CTRL
30688	G6PC3	10.9492	10.1651	0.0336413	0.580716	-1.72201	KD1 down vs CTRL
30689	G6PD	11.3287	10.434	0.00981363	0.537893	-1.85911	KD1 down vs CTRL
30721	GABRG3-AS1	6.53807	5.84873	0.00587168	0.62014	-1.61254	KD1 down vs CTRL
30735	GADD45GIP1	10.2505	9.61196	0.0319546	0.642383	-1.5567	KD1 down vs CTRL
30758	GALK1	5.85422	4.76977	0.0437113	0.471571	-2.12057	KD1 down vs CTRL
30787	GAMT	7.97547	7.37141	0.0306714	0.6579	-1.51999	KD1 down vs CTRL
30793	GAPDH	16.1545	15.4232	0.00147713	0.602382	-1.66008	KD1 down vs CTRL
30886	GASK1B	4.06545	3.43326	0.0268204	0.645197	-1.54991	KD1 down vs CTRL
30976	GDF15	9.90934	8.5729	0.010572	0.395997	-2.52527	KD1 down vs CTRL
31097	GIPR	3.71776	1.93829	0.0181509	0.29129	-3.433	KD1 down vs CTRL
31149	GLI4	7.31274	6.42438	0.0387003	0.540228	-1.85107	KD1 down vs CTRL
31161	GLMP	5.64248	4.61999	0.0151295	0.492265	-2.03142	KD1 down vs CTRL
31225	GMIP	8.73127	8.07882	0.00611178	0.636199	-1.57183	KD1 down vs CTRL
31252	GNAS-AS1	3.76722	2.257	0.0215883	0.351058	-2.84854	KD1 down vs CTRL
31259	GNB2	10.7009	10.0918	0.0283747	0.655577	-1.52537	KD1 down vs CTRL
31314	GOLGA2P7	3.81327	2.51429	0.0332624	0.406414	-2.46054	KD1 down vs CTRL
31391	GPAA1	9.13375	8.44382	0.047508	0.619884	-1.61321	KD1 down vs CTRL
31412	GPC1	8.44336	7.60806	0.0390878	0.560466	-1.78423	KD1 down vs CTRL
31413	GPC2	7.13957	6.4617	0.000164205	0.625085	-1.59978	KD1 down vs CTRL
31548	GPS1	10.4464	9.69591	0.0350778	0.594397	-1.68238	KD1 down vs CTRL
31552	GPSM1	7.86325	7.2269	0.032632	0.643337	-1.5544	KD1 down vs CTRL
31620	GRINA	11.1002	10.2714	0.0353934	0.563018	-1.77614	KD1 down vs CTRL
31630	GRK6	8.77949	7.97043	0.00680822	0.570755	-1.75206	KD1 down vs CTRL
31647	GRN	12.0649	11.4131	0.0317022	0.636504	-1.57108	KD1 down vs CTRL
31709	GSTO2	6.05157	4.54193	0.020737	0.351199	-2.84739	KD1 down vs CTRL
31741	GTF2IP13	5.93065	5.14298	0.00489542	0.579279	-1.72628	KD1 down vs CTRL
31793	GUCY1B2	5.88734	5.14298	0.00716076	0.596935	-1.67522	KD1 down vs CTRL
32055	HAP1	4.51797	3.08304	0.0431316	0.369866	-2.70368	KD1 down vs CTRL
32056	HAPLN1	12.5029	11.5067	0.00187975	0.501312	-1.99476	KD1 down vs CTRL
32066	HAS2	8.99976	8.16439	0.00540041	0.560439	-1.78431	KD1 down vs CTRL
32143	HDAC11	7.83197	6.99131	0.0103716	0.558392	-1.79086	KD1 down vs CTRL
32227	HES4	4.1424	2.99603	0.0356874	0.451759	-2.21357	KD1 down vs CTRL
32238	HEXIM2	6.03582	4.44947	0.027476	0.333012	-3.00289	KD1 down vs CTRL
32239	HEY1	12.0321	11.4113	0.000154267	0.650309	-1.53773	KD1 down vs CTRL
32260	HHLA2	8.06488	7.3858	0.000802141	0.624563	-1.60112	KD1 down vs CTRL
32267	HID1	6.54979	5.56014	0.0191987	0.503601	-1.9857	KD1 down vs CTRL
32323	HK2P1	4.57059	3.91797	0.0162548	0.636123	-1.57202	KD1 down vs CTRL
32328	HLA-C	8.35635	7.62707	0.00805009	0.603205	-1.65781	KD1 down vs CTRL
32351	HLA-F-AS1	4.34258	3.65699	0.0494339	0.621751	-1.60836	KD1 down vs CTRL
32353	HLA-H	6.17398	5.2792	0.0141937	0.53783	-1.85932	KD1 down vs CTRL
32812	HPS1	8.90188	8.18734	0.0469783	0.609398	-1.64096	KD1 down vs CTRL
32861	HSD17B13	6.94924	5.90906	0.00156733	0.486266	-2.05649	KD1 down vs CTRL
32875	HSD3B7	6.30695	5.58202	0.0431725	0.605023	-1.65283	KD1 down vs CTRL
32886	HSF4	7.48416	6.83887	0.0354121	0.639363	-1.56406	KD1 down vs CTRL
32901	HSH2D	4.78529	3.01429	0.00143298	0.293006	-3.4129	KD1 down vs CTRL
32930	HSPA7	4.04078	2.73077	0.00528999	0.403317	-2.47944	KD1 down vs CTRL
32951	HSPB1	10.3784	9.34567	0.0232862	0.48878	-2.04591	KD1 down vs CTRL
33010	HSPG2	10.4143	9.17039	0.001798	0.42223	-2.36838	KD1 down vs CTRL
33027	HTR2B	8.41455	7.42304	0.0487494	0.502951	-1.98827	KD1 down vs CTRL
33057	HYAL2	9.21393	8.54536	0.0286421	0.629131	-1.58949	KD1 down vs CTRL
33058	HYAL3	7.39895	6.61547	0.0125147	0.580966	-1.72127	KD1 down vs CTRL
33118	IDUA	4.40406	3.43326	0.0307121	0.510224	-1.95992	KD1 down vs CTRL
33146	IFITM2	10.997	10.0668	0.0407247	0.524767	-1.90561	KD1 down vs CTRL
33147	IFITM3	8.64087	7.91668	0.030627	0.605336	-1.65198	KD1 down vs CTRL
33210	IFT27	8.91802	8.1967	0.00782019	0.606541	-1.64869	KD1 down vs CTRL
33687	IGSF9	8.36328	7.74528	0.00595813	0.651577	-1.53474	KD1 down vs CTRL
33725	IL17RC	8.73085	7.77309	0.0358082	0.514856	-1.94229	KD1 down vs CTRL
33727	IL17RE	6.67671	5.84482	0.0234016	0.561794	-1.78001	KD1 down vs CTRL
33735	IL1B	5.09626	4.01878	0.007404	0.473856	-2.11035	KD1 down vs CTRL
33838	INAFM1	3.46722	1.93829	0.039102	0.346533	-2.88573	KD1 down vs CTRL
33856	INHBC	3.5106	2.87552	0.0307237	0.643908	-1.55302	KD1 down vs CTRL
33880	INPP5J	4.72048	2.73077	0.0388644	0.251789	-3.97159	KD1 down vs CTRL
33900	INTS1	10.0225	9.35604	0.0407628	0.630071	-1.58712	KD1 down vs CTRL
33913	INTS6-AS1	4.86531	4.20007	0.0410564	0.630585	-1.58583	KD1 down vs CTRL
33926	IPCEF1	3.36205	1.757	0.0321022	0.328724	-3.04207	KD1 down vs CTRL
33933	IPO5P1	6.70332	6.08458	0.0226826	0.65124	-1.53553	KD1 down vs CTRL
33987	IRF2BP1	7.4659	6.69361	0.0303086	0.585489	-1.70797	KD1 down vs CTRL
33995	IRF7	4.22561	2.96773	0.0463088	0.418158	-2.39144	KD1 down vs CTRL
34024	ISG20	6.02196	5.03812	0.00949013	0.505635	-1.97771	KD1 down vs CTRL
34034	ISOC2	9.94379	9.18255	0.0276677	0.589989	-1.69495	KD1 down vs CTRL
34039	ISYNA1	8.77415	7.94099	0.0187714	0.561299	-1.78158	KD1 down vs CTRL
34052	ITGA2B	5.57539	4.93578	0.0294325	0.641886	-1.55791	KD1 down vs CTRL
34098	ITPK1	10.9044	10.2278	0.010285	0.625636	-1.59837	KD1 down vs CTRL
34100	ITPKA	5.10773	3.80677	0.0167383	0.405855	-2.46393	KD1 down vs CTRL
34126	IZUMO4	4.0879	3.01429	0.0466437	0.475128	-2.1047	KD1 down vs CTRL
34152	JDP2	6.39754	5.10424	0.0311031	0.408018	-2.45087	KD1 down vs CTRL
34180	JUNB	7.54719	6.63766	0.0496026	0.532357	-1.87844	KD1 down vs CTRL
34182	JUP	7.52747	6.04666	0.0416947	0.358287	-2.79106	KD1 down vs CTRL
34254	KCNC3	5.19864	4.2792	0.0287287	0.528714	-1.89138	KD1 down vs CTRL
34267	KCNF1	6.50175	5.39706	0.0112531	0.465001	-2.15053	KD1 down vs CTRL
34304	KCNJ6	7.77181	7.10063	0.00118975	0.627992	-1.59238	KD1 down vs CTRL
34362	KCTD11	7.73291	6.85946	0.00450624	0.545842	-1.83203	KD1 down vs CTRL
34368	KCTD17	7.37756	6.27832	0.00816625	0.466762	-2.14242	KD1 down vs CTRL
34418	KDR	3.50126	1.80677	0.00866196	0.308964	-3.23662	KD1 down vs CTRL
34436	KHK	7.44443	6.84944	0.0113561	0.66205	-1.51046	KD1 down vs CTRL
34579	KLF2	4.77658	3.7792	0.0147817	0.500908	-1.99637	KD1 down vs CTRL
34615	KLHL17	7.41988	6.48231	0.0437385	0.522114	-1.91529	KD1 down vs CTRL
34640	KLHL41	6.45147	5.42342	0.00546261	0.490371	-2.03927	KD1 down vs CTRL
34684	KMT2D	11.9007	11.2157	0.00070069	0.622	-1.60772	KD1 down vs CTRL
34690	KMT5C	7.37047	6.50742	0.0300806	0.54979	-1.81888	KD1 down vs CTRL
34739	KRT15	9.07267	7.6727	0.000891485	0.378936	-2.63897	KD1 down vs CTRL
34824	KRT19	11.5031	10.5653	0.00961037	0.522018	-1.91564	KD1 down vs CTRL
35101	LAMB2	10.8203	10.2305	0.0152649	0.664454	-1.505	KD1 down vs CTRL
35102	LAMB3	6.76735	6.04854	0.0204942	0.607601	-1.64582	KD1 down vs CTRL
35114	LAMTOR2	9.84646	9.2521	0.0195835	0.662341	-1.5098	KD1 down vs CTRL
35138	LARGE2	8.63797	7.91946	0.0351096	0.607725	-1.64548	KD1 down vs CTRL
35160	LAT2	5.16832	4.18954	0.047213	0.507409	-1.9708	KD1 down vs CTRL
35208	LCN12	4.33859	2.51429	0.00464354	0.282378	-3.54136	KD1 down vs CTRL
35287	LGALS1	11.1833	10.0107	0.0142579	0.443647	-2.25404	KD1 down vs CTRL
35339	LIF	10.2144	9.61883	0.0178766	0.661769	-1.5111	KD1 down vs CTRL
35364	LIMD2	4.90559	3.63445	0.0141167	0.414331	-2.41353	KD1 down vs CTRL
35382	LIN7B	5.13373	4.30677	0.02112	0.563714	-1.77395	KD1 down vs CTRL
35408	LINC00174	6.21215	5.47966	0.0186998	0.601863	-1.66151	KD1 down vs CTRL
35431	LINC00265	5.49771	4.77607	0.0476292	0.606408	-1.64905	KD1 down vs CTRL
35673	LINC00634	3.69824	2.80677	0.0244774	0.539064	-1.85507	KD1 down vs CTRL
35682	LINC00643	3.09294	1.14581	0.042799	0.259332	-3.85607	KD1 down vs CTRL
35925	LINC01133	9.62903	9.01781	0.0390729	0.654642	-1.52755	KD1 down vs CTRL
35943	LINC01151	8.56596	7.91101	0.0122014	0.635095	-1.57457	KD1 down vs CTRL
36056	LINC01303	3.66506	2.30677	0.0247225	0.390044	-2.56382	KD1 down vs CTRL
36140	LINC01424	3.17106	2.257	0.0167417	0.530691	-1.88433	KD1 down vs CTRL
36237	LINC01547	5.47692	4.64581	0.0102309	0.562096	-1.77906	KD1 down vs CTRL
36380	LINC01711	6.77296	5.98202	0.0332067	0.577968	-1.7302	KD1 down vs CTRL
36739	LINC02086	4.29346	3.16068	0.00422557	0.456037	-2.19281	KD1 down vs CTRL
37096	LINC02449	5.99257	5.29541	0.0344546	0.616786	-1.62131	KD1 down vs CTRL
37100	LINC02453	4.18186	2.96773	0.0409729	0.431033	-2.32001	KD1 down vs CTRL
37101	LINC02454	3.28792	2.257	0.000734545	0.489398	-2.04333	KD1 down vs CTRL
37241	LINC02604	7.03103	6.04193	0.00643364	0.503792	-1.98495	KD1 down vs CTRL
37476	LINC02842	3.65975	1.757	0.0233657	0.267434	-3.73924	KD1 down vs CTRL
37551	LLGL2	8.2487	7.51147	0.0488401	0.599887	-1.66698	KD1 down vs CTRL
37558	LMAN2	10.7281	9.97466	0.00809355	0.593174	-1.68585	KD1 down vs CTRL
37614	LONP1	11.5035	10.9026	0.0239823	0.659346	-1.51665	KD1 down vs CTRL
37649	LPIN3	10.2917	9.66768	0.0229849	0.64886	-1.54116	KD1 down vs CTRL
37682	LRP1	10.167	9.26229	0.00467959	0.534125	-1.87222	KD1 down vs CTRL
37684	LRP10	10.8228	10.2066	0.0173918	0.652394	-1.53282	KD1 down vs CTRL
37693	LRP5	9.83445	9.05173	0.0229919	0.581269	-1.72037	KD1 down vs CTRL
37818	LRWD1	8.84891	8.2408	0.0270667	0.656055	-1.52426	KD1 down vs CTRL
37889	LY6E	9.05425	7.88818	0.0147343	0.445631	-2.24401	KD1 down vs CTRL
37917	LYPD3	5.46936	4.85473	0.0317259	0.653097	-1.53117	KD1 down vs CTRL
37981	MAD2L2	8.83293	7.98014	0.0109188	0.553713	-1.80599	KD1 down vs CTRL
38068	MAMDC4	4.52277	3.257	0.0318893	0.415878	-2.40455	KD1 down vs CTRL
38070	MAML2	9.58548	8.92791	0.000991762	0.633946	-1.57742	KD1 down vs CTRL
38094	MANSC4	6.27035	5.6418	0.0232157	0.646827	-1.54601	KD1 down vs CTRL
38119	MAP3K10	6.82245	6.06973	0.0157748	0.593481	-1.68497	KD1 down vs CTRL
38159	MAPK12	9.04726	8.16067	0.0237947	0.540889	-1.84881	KD1 down vs CTRL
38179	MAPK8IP2	6.243	5.61999	0.033613	0.649315	-1.54009	KD1 down vs CTRL
38180	MAPK8IP3	9.27013	8.50443	0.0078928	0.588169	-1.70019	KD1 down vs CTRL
38247	MAST1	8.74313	8.02802	0.0298184	0.609158	-1.64161	KD1 down vs CTRL
38273	MBD3	7.58938	6.9346	0.0326289	0.63517	-1.57438	KD1 down vs CTRL
38320	MCF2L2	5.54891	4.46048	0.0107337	0.470274	-2.12642	KD1 down vs CTRL
38334	MCM5	10.5073	9.76748	0.00785697	0.598823	-1.66994	KD1 down vs CTRL
38347	MCRIP1	6.83755	5.62701	0.0267351	0.432109	-2.31423	KD1 down vs CTRL
38372	MDK	10.3782	9.09646	0.0278675	0.411286	-2.4314	KD1 down vs CTRL
38402	MED15	9.00406	8.37705	0.0395341	0.647517	-1.54436	KD1 down vs CTRL
38411	MED16	7.1772	6.12605	0.0213462	0.482584	-2.07218	KD1 down vs CTRL
38446	MEF2B	4.19622	3.36451	0.0308165	0.561862	-1.7798	KD1 down vs CTRL
38526	METTL26	9.5491	8.7969	0.0107994	0.593698	-1.68436	KD1 down vs CTRL
38555	MFGE8	8.93607	8.15667	0.019361	0.58261	-1.71641	KD1 down vs CTRL
38562	MFSD10	8.48209	7.44912	0.0185343	0.488703	-2.04623	KD1 down vs CTRL
38565	MFSD13A	7.66631	6.99364	0.0193043	0.627342	-1.59403	KD1 down vs CTRL
38598	MGAT5	13.1603	12.4618	1.56978e-05	0.616182	-1.6229	KD1 down vs CTRL
38602	MGMT	5.54947	4.87141	0.0395306	0.625007	-1.59998	KD1 down vs CTRL
38603	MGP	4.54864	3.08304	0.0272156	0.362086	-2.76177	KD1 down vs CTRL
38616	MIB2	7.14613	6.37347	0.0259085	0.585337	-1.70842	KD1 down vs CTRL
38633	MICOS13	9.28528	8.51279	0.0454867	0.585408	-1.70821	KD1 down vs CTRL
38651	MIF4GD	8.59234	7.79038	0.0116203	0.57357	-1.74347	KD1 down vs CTRL
38655	MILR1	10.114	9.20547	0.0136509	0.532729	-1.87713	KD1 down vs CTRL
38964	MIR210HG	6.14011	4.39173	0.000947068	0.297636	-3.35981	KD1 down vs CTRL
40612	MKNK2	10.2017	9.59655	0.0479381	0.657403	-1.52114	KD1 down vs CTRL
40647	MLST8	11.0402	10.4234	0.0174815	0.652089	-1.53353	KD1 down vs CTRL
40667	MMP11	5.7935	4.85473	2.6766e-05	0.521679	-1.91689	KD1 down vs CTRL
40669	MMP13	9.19931	8.13009	0.000131927	0.476577	-2.0983	KD1 down vs CTRL
40711	MOB2	8.22013	7.57725	0.0312923	0.640437	-1.56143	KD1 down vs CTRL
40712	MOB3A	9.18847	8.60073	0.0287612	0.665384	-1.50289	KD1 down vs CTRL
40768	MPG	8.50138	7.69985	0.0117403	0.57374	-1.74295	KD1 down vs CTRL
40855	MROH8	3.57207	2.84196	0.0252445	0.60286	-1.65876	KD1 down vs CTRL
40876	MRPL23	4.25474	2.84196	0.0145951	0.375587	-2.6625	KD1 down vs CTRL
40904	MRPL41	7.09311	6.41877	0.0207567	0.626618	-1.59587	KD1 down vs CTRL
41067	MSMP	10.8748	9.94598	0.00897493	0.525291	-1.90371	KD1 down vs CTRL
41081	MSTN	3.02872	2.30677	0.0195232	0.606277	-1.64941	KD1 down vs CTRL
41111	MT-TL1	7.38895	6.55802	0.00412464	0.562165	-1.77884	KD1 down vs CTRL
41390	MTMR9LP	6.59024	5.91458	0.0445042	0.626045	-1.59733	KD1 down vs CTRL
41405	MTND1P23	5.28967	4.59925	0.0286194	0.619673	-1.61376	KD1 down vs CTRL
41647	MUC1	7.30175	6.54841	0.00282497	0.59323	-1.68569	KD1 down vs CTRL
41650	MUC13	9.55541	8.70706	0.0297689	0.555419	-1.80044	KD1 down vs CTRL
41685	MXD4	9.53484	8.67589	0.00494977	0.551351	-1.81373	KD1 down vs CTRL
41723	MYEOV	4.28959	2.64581	0.0440416	0.320016	-3.12484	KD1 down vs CTRL
41731	MYH15	12.5374	11.6906	0.0246637	0.556047	-1.79841	KD1 down vs CTRL
41830	MYRIP	3.73388	2.30677	0.0296672	0.371875	-2.68907	KD1 down vs CTRL
41843	MZT2B	7.12104	6.16664	0.0200409	0.516055	-1.93778	KD1 down vs CTRL
41859	NAA38	8.29976	7.54913	0.0475241	0.594346	-1.68252	KD1 down vs CTRL
41899	NAGS	5.9168	5.16389	0.030556	0.593405	-1.68519	KD1 down vs CTRL
41948	NAPA-AS1	5.55361	4.73907	0.0295056	0.568591	-1.75873	KD1 down vs CTRL
41966	NAT14	7.99226	7.30371	0.0277119	0.620478	-1.61166	KD1 down vs CTRL
42103	NDOR1	8.10681	7.46961	0.00479364	0.642959	-1.55531	KD1 down vs CTRL
42106	NDRG1	13.7788	12.3456	2.74018e-06	0.370296	-2.70054	KD1 down vs CTRL
42120	NDUFA13	7.32135	6.32164	0.0125055	0.500103	-1.99959	KD1 down vs CTRL
42122	NDUFA3	9.65715	8.79768	0.0154313	0.551156	-1.81437	KD1 down vs CTRL
42129	NDUFA4L2	3.05109	1.14581	0.0395208	0.266963	-3.74583	KD1 down vs CTRL
42196	NDUFB7	9.27762	8.12503	0.0181414	0.449817	-2.22313	KD1 down vs CTRL
42240	NECTIN2	7.73254	7.00532	0.024998	0.604067	-1.65544	KD1 down vs CTRL
42357	NFKBIB	7.92511	7.15421	0.033963	0.58605	-1.70634	KD1 down vs CTRL
42360	NFKBIL1	7.64566	7.01147	0.0249356	0.644301	-1.55207	KD1 down vs CTRL
42386	NHLRC1	5.33444	4.5441	0.00839627	0.578206	-1.72949	KD1 down vs CTRL
42393	NHS	11.9097	11.0063	4.56377e-06	0.534647	-1.87039	KD1 down vs CTRL
42444	NKAIN1	8.55141	7.68804	0.0410813	0.54967	-1.81927	KD1 down vs CTRL
42482	NLGN2	9.6786	8.91174	0.0467622	0.587696	-1.70156	KD1 down vs CTRL
42521	NME3	5.12824	2.99603	0.00316032	0.228108	-4.38389	KD1 down vs CTRL
42675	NPIPB2	6.66735	5.8135	0.0296495	0.553308	-1.80731	KD1 down vs CTRL
42766	NR1D1	8.7385	7.89142	0.0134942	0.555908	-1.79886	KD1 down vs CTRL
42769	NR1H3	7.03621	6.39565	0.00392329	0.641461	-1.55894	KD1 down vs CTRL
42786	NR4A1	7.41281	6.75796	0.0309982	0.635141	-1.57445	KD1 down vs CTRL
42872	NSUN5	7.83015	7.04599	0.012123	0.580688	-1.72209	KD1 down vs CTRL
42877	NT5C	9.18741	8.49891	0.0317721	0.620496	-1.61161	KD1 down vs CTRL
42893	NT5M	6.78298	5.63683	0.0141348	0.451827	-2.21324	KD1 down vs CTRL
42903	NTHL1	8.19864	7.56393	0.0387663	0.644069	-1.55263	KD1 down vs CTRL
42919	NTS	4.52003	0.853325	0.00171911	0.0787429	-12.6996	KD1 down vs CTRL
42920	NTSR1	7.95058	7.20105	0.0338816	0.594796	-1.68125	KD1 down vs CTRL
42926	NUBP2	8.0774	7.3774	0.0186964	0.615572	-1.62451	KD1 down vs CTRL
42948	NUDT18	5.4869	4.79922	0.03358	0.620849	-1.6107	KD1 down vs CTRL
43004	NUPR1	10.5245	9.23877	0.0258276	0.410161	-2.43807	KD1 down vs CTRL
43007	NUS1P1	3.55244	2.757	0.00815863	0.576168	-1.7356	KD1 down vs CTRL
43144	OLA1P1	3.13877	2.51429	0.032532	0.648653	-1.54166	KD1 down vs CTRL
43149	OLFM2	9.29385	8.37652	0.0429079	0.52949	-1.88861	KD1 down vs CTRL
43186	OPLAH	6.92908	5.83622	0.039243	0.468829	-2.13297	KD1 down vs CTRL
44098	OSMR-AS1	4.12491	3.04948	0.00162088	0.474531	-2.10735	KD1 down vs CTRL
44240	PACRG	4.05218	3.43829	0.027725	0.653429	-1.53039	KD1 down vs CTRL
44247	PACSIN1	4.1424	2.744	0.00291405	0.379351	-2.63608	KD1 down vs CTRL
44249	PACSIN3	9.23389	8.35465	0.0147097	0.543655	-1.8394	KD1 down vs CTRL
44329	PAQR4	9.53241	8.85509	0.00905343	0.625327	-1.59916	KD1 down vs CTRL
44340	PARD6A	5.84182	4.84196	0.0175701	0.500049	-1.9998	KD1 down vs CTRL
44352	PARP10	5.59401	4.71898	0.0300263	0.545243	-1.83404	KD1 down vs CTRL
44419	PC	9.50565	8.56643	0.0141666	0.521515	-1.91749	KD1 down vs CTRL
44427	PCAT5	4.56761	3.257	0.000779959	0.403151	-2.48046	KD1 down vs CTRL
44445	PCDH1	6.0675	5.48202	0.036802	0.666426	-1.50054	KD1 down vs CTRL
44450	PCDH15	8.18565	7.52443	0.00372494	0.632346	-1.58141	KD1 down vs CTRL
44467	PCDHA13	6.13588	5.54841	0.0164912	0.66551	-1.50261	KD1 down vs CTRL
44490	PCDHB2	5.62411	4.64768	0.00292565	0.508237	-1.96758	KD1 down vs CTRL
44538	PCK2	8.56972	7.83633	0.0317242	0.601487	-1.66255	KD1 down vs CTRL
44562	PCNX3	9.88159	9.27417	0.0370457	0.65637	-1.52353	KD1 down vs CTRL
44564	PCOLCE	7.61599	6.97932	0.032021	0.643198	-1.55473	KD1 down vs CTRL
44575	PCSK4	3.25474	0.645806	0.0173045	0.16392	-6.10055	KD1 down vs CTRL
44598	PDCD4-AS1	5.47055	4.58202	0.00508291	0.540161	-1.8513	KD1 down vs CTRL
44732	PECAM1	7.86324	7.22532	0.00533488	0.642641	-1.55608	KD1 down vs CTRL
44744	PEMT	8.03257	7.19169	0.00311925	0.558304	-1.79114	KD1 down vs CTRL
44747	PER1	8.45967	7.58195	0.00225186	0.544228	-1.83747	KD1 down vs CTRL
44763	PEX11G	5.2454	4.52325	0.0269267	0.606195	-1.64963	KD1 down vs CTRL
44789	PFKFB3	10.8846	10.2836	0.00413997	0.659287	-1.51679	KD1 down vs CTRL
44790	PFKFB4	9.52106	8.35518	0.00588815	0.445691	-2.24371	KD1 down vs CTRL
44791	PFKL	8.90151	8.05361	0.024293	0.555595	-1.79987	KD1 down vs CTRL
44793	PFKP	12.125	11.4625	0.00451575	0.631772	-1.58285	KD1 down vs CTRL
44861	PGLS	10.3277	9.56961	0.0288331	0.591294	-1.69121	KD1 down vs CTRL
44947	PHGDH	11.3912	10.5897	0.00155106	0.573744	-1.74294	KD1 down vs CTRL
44976	PHPT1	8.6838	7.95588	0.0265834	0.603775	-1.65625	KD1 down vs CTRL
45005	PIDD1	6.5966	5.68421	0.0296411	0.531305	-1.88216	KD1 down vs CTRL
45015	PIGC	9.77487	9.11211	0.00280529	0.63167	-1.5831	KD1 down vs CTRL
45088	PINLYP	4.29675	2.757	0.0209688	0.343946	-2.90743	KD1 down vs CTRL
45119	PITRM1-AS1	5.52003	4.81795	0.0166332	0.614687	-1.62685	KD1 down vs CTRL
45130	PKD1	8.57659	7.75312	0.0022545	0.565081	-1.76966	KD1 down vs CTRL
45140	PKDCC	7.37033	6.31906	0.0127663	0.482546	-2.07234	KD1 down vs CTRL
45147	PKIG	6.55586	5.18954	0.00375719	0.387879	-2.57812	KD1 down vs CTRL
45156	PKN1	11.1769	10.4829	0.0256401	0.618118	-1.61781	KD1 down vs CTRL
45223	PLCD1	5.37393	4.65884	0.00501668	0.609166	-1.64159	KD1 down vs CTRL
45247	PLD3	8.47533	7.73192	0.0160475	0.597323	-1.67414	KD1 down vs CTRL
45251	PLEC	11.589	10.7238	0.0169803	0.548993	-1.82152	KD1 down vs CTRL
45298	PLIN4	9.19662	8.08338	0.0229972	0.462256	-2.16331	KD1 down vs CTRL
45307	PLOD1	11.4034	10.6397	0.00377046	0.588971	-1.69788	KD1 down vs CTRL
45336	PLTP	8.77491	8.15551	0.0234013	0.650945	-1.53623	KD1 down vs CTRL
45341	PLXNA1	9.73628	9.10413	0.0164597	0.645215	-1.54987	KD1 down vs CTRL
45343	PLXNA3	10.1418	9.47442	0.0223836	0.629662	-1.58815	KD1 down vs CTRL
45347	PLXNB3	5.88346	5.07893	0.0408029	0.572551	-1.74657	KD1 down vs CTRL
45356	PMEL	4.29784	3.65699	0.00848045	0.641335	-1.55925	KD1 down vs CTRL
45413	PNPLA2	8.78747	8.11618	0.0415466	0.627943	-1.5925	KD1 down vs CTRL
45418	PNPLA6	9.49387	8.7101	0.0134805	0.580844	-1.72163	KD1 down vs CTRL
45449	POLD1	9.0993	8.25357	0.0212583	0.556429	-1.79717	KD1 down vs CTRL
45453	POLD4	5.94759	4.95316	0.0173212	0.501935	-1.99229	KD1 down vs CTRL
45513	POLRMT	8.52013	7.73459	0.0196801	0.580135	-1.72374	KD1 down vs CTRL
45611	PPDPF	8.87651	8.09848	0.0311812	0.583166	-1.71478	KD1 down vs CTRL
45620	PPFIA4	3.99308	2.04948	0.020818	0.259967	-3.84664	KD1 down vs CTRL
45721	PPIB	12.3221	11.715	0.00722443	0.656536	-1.52315	KD1 down vs CTRL
45746	PPM1F-AS1	3.73212	3.01429	0.0456483	0.608013	-1.6447	KD1 down vs CTRL
45772	PPP1R13L	6.92771	6.34196	0.0317604	0.666304	-1.50082	KD1 down vs CTRL
45790	PPP1R1B	4.98656	4.02102	0.00952773	0.512085	-1.9528	KD1 down vs CTRL
45931	PRDM1	6.30893	5.18064	0.0117444	0.457457	-2.186	KD1 down vs CTRL
45949	PRDX2	12.7078	11.9009	0.00694232	0.571589	-1.74951	KD1 down vs CTRL
45995	PRICKLE2	6.38896	5.64298	0.0296215	0.596265	-1.67711	KD1 down vs CTRL
46030	PRKCE	7.53678	6.84873	0.0436265	0.620693	-1.6111	KD1 down vs CTRL
46037	PRKCSH	12.73	12.01	0.0076553	0.607109	-1.64715	KD1 down vs CTRL
46061	PRMT1	12.3386	11.7266	0.0180701	0.654276	-1.52841	KD1 down vs CTRL
46128	PRR12	9.34549	8.69858	0.0244676	0.638643	-1.56582	KD1 down vs CTRL
46136	PRR14	9.07549	8.43043	0.00384505	0.639468	-1.5638	KD1 down vs CTRL
46168	PRR36	7.26395	5.76819	0.0367225	0.354594	-2.82013	KD1 down vs CTRL
46182	PRRG2	3.78307	2.80677	0.0255839	0.508283	-1.96741	KD1 down vs CTRL
46191	PRRX1	3.26232	2.30677	0.039551	0.515646	-1.93932	KD1 down vs CTRL
46232	PRTG	8.34491	7.57696	0.00219182	0.587254	-1.70284	KD1 down vs CTRL
46399	PTCH2	3.27438	1.64581	0.0297299	0.323409	-3.09206	KD1 down vs CTRL
46524	PTPRO	6.85762	5.53649	0.0426329	0.400221	-2.49862	KD1 down vs CTRL
46596	PYGB	13.2933	12.6835	0.0220496	0.655289	-1.52604	KD1 down vs CTRL
46637	R3HDM4	9.10726	8.38516	0.0152586	0.606212	-1.64959	KD1 down vs CTRL
46649	RAB11FIP4	5.91669	5.08713	0.0468341	0.562698	-1.77715	KD1 down vs CTRL
46722	RAB6B	6.5296	5.74564	0.0291319	0.580772	-1.72185	KD1 down vs CTRL
46738	RABAC1	5.11431	4.257	0.0189351	0.551983	-1.81165	KD1 down vs CTRL
46740	RABEP2	6.3515	5.56067	0.0398288	0.578009	-1.73008	KD1 down vs CTRL
46766	RAC3	8.90664	8.13565	0.0339206	0.586012	-1.70645	KD1 down vs CTRL
46815	RAI1	9.21777	8.63203	0.023317	0.666307	-1.50081	KD1 down vs CTRL
46836	RAMP1	9.21994	8.56816	0.0231138	0.636496	-1.5711	KD1 down vs CTRL
46851	RANGRF	7.40115	6.66954	0.0289959	0.60223	-1.66049	KD1 down vs CTRL
46927	RASGRP1	5.35421	4.49603	0.0098809	0.551647	-1.81275	KD1 down vs CTRL
46941	RASSF2	6.60272	5.21898	0.0408626	0.383226	-2.60943	KD1 down vs CTRL
46945	RASSF6	6.40285	5.6323	0.00402386	0.586191	-1.70593	KD1 down vs CTRL
46946	RASSF7	6.15645	5.10722	0.0200292	0.483225	-2.06943	KD1 down vs CTRL
46949	RASSF9	6.40104	5.70916	0.0107491	0.619045	-1.61539	KD1 down vs CTRL
47029	RBM42	8.33557	7.63926	0.0292645	0.617147	-1.62036	KD1 down vs CTRL
47118	RCAN2	5.48463	4.01878	0.0256692	0.362022	-2.76226	KD1 down vs CTRL
47144	RCN3	8.26258	7.13462	0.00709121	0.457562	-2.18549	KD1 down vs CTRL
47169	REC8	4.56761	3.73077	0.00571684	0.559867	-1.78614	KD1 down vs CTRL
47172	RECQL4	9.14564	8.45883	0.0234261	0.621228	-1.60971	KD1 down vs CTRL
47227	REXO1	7.75676	7.06363	0.044531	0.618513	-1.61678	KD1 down vs CTRL
47257	RFNG	8.32217	7.43401	0.0202248	0.540302	-1.85082	KD1 down vs CTRL
47276	RFX1	7.19366	6.44599	0.0324907	0.595567	-1.67907	KD1 down vs CTRL
47285	RFXANK	9.93409	9.25142	0.0189213	0.623009	-1.60511	KD1 down vs CTRL
47311	RGS14	5.18642	3.70354	0.0174136	0.357774	-2.79506	KD1 down vs CTRL
47328	RGS9	5.82447	4.78851	0.0438328	0.487691	-2.05048	KD1 down vs CTRL
47753	RN7SL1	3.65354	2.98672	0.00723856	0.629891	-1.58758	KD1 down vs CTRL
47926	RN7SL3	5.15949	2.87552	0.0020167	0.205332	-4.87017	KD1 down vs CTRL
49011	RNF126	7.57054	6.78348	0.0345007	0.579524	-1.72555	KD1 down vs CTRL
49071	RNF215	7.45917	6.7792	0.0318749	0.62418	-1.6021	KD1 down vs CTRL
49318	RNU4-1	3.61045	1.35332	0.0395324	0.209189	-4.78038	KD1 down vs CTRL
51013	ROBO4	6.15067	5.3857	0.00485339	0.588465	-1.69934	KD1 down vs CTRL
51020	ROMO1	8.3093	7.4617	0.0281559	0.555709	-1.7995	KD1 down vs CTRL
51472	RPL28	12.9014	12.2809	0.0430588	0.650449	-1.5374	KD1 down vs CTRL
51502	RPL30P4	3.35125	2.23077	0.0463428	0.459941	-2.17419	KD1 down vs CTRL
51932	RPS11P5	5.05177	4.13445	0.0419708	0.529489	-1.88862	KD1 down vs CTRL
51962	RPS15	10.8651	10.1202	0.0299953	0.596695	-1.6759	KD1 down vs CTRL
52135	RPS28	11.2043	10.2734	0.0278129	0.524503	-1.90657	KD1 down vs CTRL
52296	RPS6KL1	7.21959	6.07712	0.0120683	0.452983	-2.20759	KD1 down vs CTRL
52411	RPUSD1	8.45706	7.41211	0.0256231	0.48466	-2.0633	KD1 down vs CTRL
52420	RRAS	8.07232	7.40308	0.0413081	0.628839	-1.59023	KD1 down vs CTRL
52512	RTL9	4.52966	3.707	0.0329787	0.565402	-1.76865	KD1 down vs CTRL
52514	RTN2	7.03993	6.33495	0.011006	0.613454	-1.63012	KD1 down vs CTRL
52548	RUSC2	8.39831	7.72063	0.0373935	0.625168	-1.59957	KD1 down vs CTRL
52551	RUVBL2	9.94874	9.23977	0.0175056	0.611756	-1.63464	KD1 down vs CTRL
52600	S1PR1	4.58449	3.68954	0.00873582	0.537766	-1.85954	KD1 down vs CTRL
52601	S1PR2	8.32818	7.48889	0.00919504	0.558921	-1.78916	KD1 down vs CTRL
52636	SAMD1	10.3635	9.76211	0.0145291	0.659125	-1.51716	KD1 down vs CTRL
52689	SART1	10.6802	10.0455	0.0362896	0.644081	-1.5526	KD1 down vs CTRL
52699	SATB2-AS1	6.44805	5.86173	0.0201924	0.666041	-1.50141	KD1 down vs CTRL
52712	SBK1	4.74122	3.10722	0.00645432	0.322194	-3.10372	KD1 down vs CTRL
52714	SBK3	3.80907	1.35332	0.0492733	0.182284	-5.48595	KD1 down vs CTRL
52722	SCAF1	9.56377	8.69909	0.0340007	0.549167	-1.82094	KD1 down vs CTRL
52732	SCAMP5	7.79382	7.04301	0.0318588	0.594273	-1.68273	KD1 down vs CTRL
52739	SCARA5	8.59742	7.97325	0.00819265	0.648794	-1.54132	KD1 down vs CTRL
52742	SCARF1	3.53889	2.14581	0.00493577	0.380749	-2.6264	KD1 down vs CTRL
52832	SCO2	7.2535	6.10598	0.0103284	0.451401	-2.21532	KD1 down vs CTRL
52867	SDAD1P1	5.8454	4.88232	0.0382938	0.512961	-1.94946	KD1 down vs CTRL
52873	SDC3	7.76895	6.75297	0.0468358	0.494492	-2.02228	KD1 down vs CTRL
52886	SDF2L1	6.63331	5.64298	0.0109178	0.503362	-1.98664	KD1 down vs CTRL
52929	SEC14L2	7.47675	6.77096	0.0314823	0.613103	-1.63105	KD1 down vs CTRL
52980	SELENOM	5.69872	4.1287	0.0113104	0.336804	-2.96908	KD1 down vs CTRL
52994	SELPLG	4.19904	3.49603	0.0336731	0.614287	-1.6279	KD1 down vs CTRL
53001	SEMA3D	11.8685	11.1745	0.0426976	0.618125	-1.61779	KD1 down vs CTRL
53003	SEMA3F	9.27099	8.31188	0.0194579	0.514372	-1.94412	KD1 down vs CTRL
53008	SEMA4C	8.58434	7.91867	0.00709589	0.630395	-1.58631	KD1 down vs CTRL
53011	SEMA4G	6.79421	5.63086	0.0179037	0.446474	-2.23977	KD1 down vs CTRL
53138	SERPINF2	4.28792	2.67525	0.0370821	0.326993	-3.05817	KD1 down vs CTRL
53152	SESN2	7.65206	6.95637	0.0448434	0.617417	-1.61965	KD1 down vs CTRL
53193	SEZ6L2	9.67049	8.984	0.0365441	0.62136	-1.60937	KD1 down vs CTRL
53196	SF3A2	9.15253	8.27853	0.0292832	0.545632	-1.83274	KD1 down vs CTRL
53241	SGCD	4.01791	2.08304	0.0471354	0.261544	-3.82344	KD1 down vs CTRL
53263	SGSM1	5.66911	4.61999	0.00435942	0.483264	-2.06926	KD1 down vs CTRL
53269	SH2B2	7.15647	6.257	0.0196371	0.536084	-1.86538	KD1 down vs CTRL
53273	SH2D2A	6.88318	6.17073	0.0442851	0.610282	-1.63859	KD1 down vs CTRL
53292	SH3D21	8.69031	7.93143	0.00416541	0.590953	-1.69218	KD1 down vs CTRL
53313	SHANK1	3.99554	1.757	0.0151956	0.211901	-4.71919	KD1 down vs CTRL
53318	SHANK3	6.09718	4.96048	0.0286631	0.454799	-2.19877	KD1 down vs CTRL
53319	SHARPIN	8.70005	7.99414	0.0394818	0.613057	-1.63117	KD1 down vs CTRL
53333	SHFL	8.47756	7.85517	0.030242	0.649594	-1.53942	KD1 down vs CTRL
53337	SHISA4	6.73495	6.0299	0.0436741	0.613421	-1.6302	KD1 down vs CTRL
53343	SHISAL1	4.15489	2.37552	0.0344642	0.291311	-3.43276	KD1 down vs CTRL
53386	SIGLEC15	5.07191	4.13254	0.0179363	0.521458	-1.9177	KD1 down vs CTRL
53392	SIGLEC22P	5.84728	4.61999	0.00868862	0.427117	-2.34128	KD1 down vs CTRL
53447	SIX5	6.88173	5.95224	0.0141906	0.525044	-1.9046	KD1 down vs CTRL
53523	SLC16A3	10.5722	9.8555	0.044466	0.608483	-1.64343	KD1 down vs CTRL
53551	SLC1A5	11.0782	10.4153	0.0180774	0.631606	-1.58327	KD1 down vs CTRL
53568	SLC22A18	6.3338	5.23327	0.00357998	0.466346	-2.14433	KD1 down vs CTRL
53592	SLC25A10	6.96628	6.00621	0.0304994	0.514033	-1.9454	KD1 down vs CTRL
53679	SLC25A6	12.2169	11.5409	0.00857908	0.625912	-1.59767	KD1 down vs CTRL
53698	SLC27A1	7.93923	7.22176	0.0197813	0.608167	-1.64429	KD1 down vs CTRL
53702	SLC27A5	8.02058	7.27041	0.0229643	0.594533	-1.68199	KD1 down vs CTRL
53713	SLC2A1	11.13	10.2582	5.6055e-05	0.546491	-1.82986	KD1 down vs CTRL
53727	SLC2A4RG	9.54317	8.90004	0.0453994	0.640321	-1.56172	KD1 down vs CTRL
53794	SLC38A10	9.74723	9.04922	0.0408187	0.61642	-1.62227	KD1 down vs CTRL
53804	SLC39A1	4.75203	4.03649	0.0293338	0.608976	-1.6421	KD1 down vs CTRL
53809	SLC39A13	8.50415	7.55999	0.0407334	0.519733	-1.92406	KD1 down vs CTRL
53855	SLC4A3	7.75683	6.74559	0.017601	0.49612	-2.01564	KD1 down vs CTRL
53865	SLC52A2	9.29517	8.59325	0.0165649	0.614755	-1.62666	KD1 down vs CTRL
53913	SLC7A11	11.4591	10.7254	0.0155638	0.601357	-1.66291	KD1 down vs CTRL
53922	SLC7A5	12.3211	11.5757	0.0391312	0.596485	-1.67649	KD1 down vs CTRL
53996	SLITRK6	8.70832	7.76664	0.0133227	0.520624	-1.92077	KD1 down vs CTRL
54191	SNAPC2	7.74681	6.43546	0.00978333	0.402945	-2.48173	KD1 down vs CTRL
54854	SORBS3	9.24156	8.54795	0.00941486	0.618305	-1.61733	KD1 down vs CTRL
54932	SPAG4	5.27071	4.37415	0.0054269	0.537167	-1.86162	KD1 down vs CTRL
55024	SPDYA	5.06549	4.4617	0.0458271	0.658021	-1.51971	KD1 down vs CTRL
55056	SPEG	9.15025	8.49646	0.0216549	0.635607	-1.5733	KD1 down vs CTRL
55091	SPINT1	8.95801	8.08853	0.00636387	0.547344	-1.82701	KD1 down vs CTRL
55148	SPSB2	5.68371	4.86451	0.0302891	0.566757	-1.76443	KD1 down vs CTRL
55153	SPTB	7.56278	6.8482	0.000635167	0.609384	-1.641	KD1 down vs CTRL
55181	SRCIN1	6.14184	5.06436	0.04364	0.473855	-2.11035	KD1 down vs CTRL
55244	SRPX	9.79426	9.17517	0.0221277	0.651083	-1.5359	KD1 down vs CTRL
55292	SSC4D	4.01791	3.30677	0.0163158	0.610836	-1.6371	KD1 down vs CTRL
55315	SSTR5-AS1	9.55063	8.85432	0.00468241	0.617149	-1.62035	KD1 down vs CTRL
55463	STING1	9.16224	8.52102	0.00955167	0.641172	-1.55964	KD1 down vs CTRL
55501	STMN3	3.82913	2.91797	0.0009884	0.531756	-1.88056	KD1 down vs CTRL
55541	STUB1	9.78482	9.10561	0.0200225	0.624508	-1.60126	KD1 down vs CTRL
55554	STX1A	9.85889	9.22791	0.0102271	0.645736	-1.54862	KD1 down vs CTRL
55716	SYK	3.97805	3.168	0.0287829	0.570362	-1.75327	KD1 down vs CTRL
55732	SYNGR1	7.61297	6.86481	0.0314771	0.595364	-1.67964	KD1 down vs CTRL
55733	SYNGR2	10.5158	9.72263	0.0170821	0.577093	-1.73282	KD1 down vs CTRL
55742	SYNPO	6.71588	5.76022	0.0355911	0.515603	-1.93948	KD1 down vs CTRL
55759	SYT12	8.74873	8.13431	0.0338654	0.653195	-1.53094	KD1 down vs CTRL
55765	SYT17	7.63464	7.0157	0.0298735	0.651147	-1.53575	KD1 down vs CTRL
55776	SYTL3	6.51234	5.83531	0.00258915	0.625452	-1.59884	KD1 down vs CTRL
55814	TADA3	10.7371	10.0608	0.0181334	0.62577	-1.59803	KD1 down vs CTRL
55868	TAGLN3	5.99199	5.15142	0.00922767	0.558424	-1.79076	KD1 down vs CTRL
55958	TBC1D2	7.87363	7.07343	0.0173981	0.574273	-1.74133	KD1 down vs CTRL
56007	TBCB	9.50757	8.88963	0.00358271	0.651598	-1.53469	KD1 down vs CTRL
56024	TBL3	8.94848	8.21887	0.0327037	0.603067	-1.65819	KD1 down vs CTRL
56104	TCIRG1	6.91124	6.25297	0.0288262	0.633634	-1.5782	KD1 down vs CTRL
56161	TEAD3	7.259	6.52325	0.0292433	0.600508	-1.66526	KD1 down vs CTRL
56172	TEDC1	6.66603	5.98217	0.0140865	0.622497	-1.60643	KD1 down vs CTRL
56176	TEF	8.19445	7.33441	0.00425042	0.550939	-1.81508	KD1 down vs CTRL
56263	TEX45	4.14172	3.10722	0.0458504	0.488185	-2.0484	KD1 down vs CTRL
56301	TFPI	11.7917	11.0689	0.0132326	0.605924	-1.65037	KD1 down vs CTRL
56303	TFPT	7.26684	6.42342	0.0237919	0.55732	-1.7943	KD1 down vs CTRL
56304	TFR2	7.2672	6.54362	0.0472597	0.605595	-1.65127	KD1 down vs CTRL
56311	TGFB1I1	5.82489	4.96773	0.0221476	0.552041	-1.81146	KD1 down vs CTRL
56321	TGFBR3L	3.16707	1.14581	0.0318826	0.246343	-4.05938	KD1 down vs CTRL
56333	TGM4	4.41546	3.20354	0.0231216	0.431695	-2.31645	KD1 down vs CTRL
56358	THAP4	10.0106	9.33581	0.00866597	0.626425	-1.59636	KD1 down vs CTRL
56362	THAP7	7.95364	7.34838	0.0167802	0.657351	-1.52126	KD1 down vs CTRL
56369	THBS2	6.50061	5.58713	0.00945394	0.5309	-1.88359	KD1 down vs CTRL
56376	THEM6	9.17438	8.20992	0.0126368	0.512471	-1.95133	KD1 down vs CTRL
56433	TIGD5	6.09556	5.35929	0.0100043	0.600289	-1.66586	KD1 down vs CTRL
56463	TIMP1	11.0028	10.1975	0.0112961	0.572253	-1.74748	KD1 down vs CTRL
56469	TINCR	5.46816	4.65884	0.0280629	0.57065	-1.75239	KD1 down vs CTRL
56480	TK1	9.81343	9.07756	0.0288205	0.600456	-1.6654	KD1 down vs CTRL
56482	TKFC	9.01216	8.40171	0.0278781	0.654992	-1.52674	KD1 down vs CTRL
56499	TLE5	10.8259	10.2104	0.0297381	0.652696	-1.53211	KD1 down vs CTRL
56556	TMC1	5.12315	4.02325	0.0383651	0.466549	-2.1434	KD1 down vs CTRL
56627	TMEM132A	9.31732	8.5927	0.0255383	0.605158	-1.65246	KD1 down vs CTRL
56642	TMEM145	6.19337	4.92246	0.0215356	0.414399	-2.41313	KD1 down vs CTRL
56650	TMEM150A	8.09368	7.42887	0.00198	0.630772	-1.58536	KD1 down vs CTRL
56661	TMEM161A	8.72147	8.09277	0.0277503	0.646761	-1.54617	KD1 down vs CTRL
56672	TMEM169	3.16707	1.80677	0.0270487	0.389502	-2.56738	KD1 down vs CTRL
56693	TMEM184A	8.36766	7.53717	0.041842	0.562336	-1.7783	KD1 down vs CTRL
56721	TMEM205	9.68956	8.94767	0.00547821	0.597953	-1.67237	KD1 down vs CTRL
56740	TMEM222	9.24091	8.61453	0.00568294	0.647802	-1.54368	KD1 down vs CTRL
56748	TMEM231P1	3.13143	1.51429	0.0352998	0.325981	-3.06766	KD1 down vs CTRL
56785	TMEM259	9.39971	8.61196	0.0256326	0.579245	-1.72638	KD1 down vs CTRL
56826	TMEM51	7.9262	7.33723	0.0136359	0.664816	-1.50418	KD1 down vs CTRL
56828	TMEM52	6.4282	5.41925	0.0230704	0.496908	-2.01244	KD1 down vs CTRL
56858	TMEM86B	4.07818	2.86451	0.0319355	0.431169	-2.31928	KD1 down vs CTRL
56907	TMPRSS3	4.09742	3.23077	0.0418884	0.548417	-1.82343	KD1 down vs CTRL
56939	TNC	12.4944	11.8616	0.000801644	0.644924	-1.55057	KD1 down vs CTRL
56942	TNFAIP2	6.08343	5.07893	0.0464781	0.498444	-2.00624	KD1 down vs CTRL
56974	TNFSF12	5.24939	4.33042	0.0434621	0.528887	-1.89076	KD1 down vs CTRL
56985	TNIP1	10.2455	9.62376	0.0413743	0.649896	-1.53871	KD1 down vs CTRL
56989	TNK2	9.01934	8.40808	0.028359	0.654621	-1.5276	KD1 down vs CTRL
57003	TNNT1	11.3677	10.6799	0.0165905	0.620821	-1.61077	KD1 down vs CTRL
57024	TNS1	3.74122	2.43829	0.0139617	0.405301	-2.4673	KD1 down vs CTRL
57031	TOB1-AS1	4.42927	3.28851	0.000449436	0.453521	-2.20497	KD1 down vs CTRL
57033	TOB2P1	3.20556	2.01429	0.0349141	0.437917	-2.28354	KD1 down vs CTRL
57210	TRABD	7.86323	7.15641	0.0278415	0.61267	-1.6322	KD1 down vs CTRL
57215	TRAF1	4.23253	3.34196	0.0209604	0.539402	-1.85391	KD1 down vs CTRL
57222	TRAF4	9.4031	8.7928	0.02799	0.65506	-1.52658	KD1 down vs CTRL
57492	TRG-AS1	7.84325	7.24546	0.00467794	0.660767	-1.51339	KD1 down vs CTRL
57672	TRMT61A	9.41598	8.65367	0.0322182	0.589551	-1.69621	KD1 down vs CTRL
57698	TRPM4	7.53484	6.76918	0.0131225	0.588181	-1.70016	KD1 down vs CTRL
57723	TSC22D4	9.00053	8.28665	0.0292408	0.609678	-1.64021	KD1 down vs CTRL
57741	TSHZ3	10.0437	9.20109	0.0335066	0.557642	-1.79327	KD1 down vs CTRL
57747	TSNARE1	8.07384	7.37961	0.0157714	0.618037	-1.61802	KD1 down vs CTRL
57765	TSPAN31	8.70041	8.08125	0.0204109	0.651053	-1.53597	KD1 down vs CTRL
57772	TSPAN8	9.81257	9.13887	0.00169356	0.626897	-1.59516	KD1 down vs CTRL
57775	TSPEAR	7.22202	6.33378	0.00128158	0.540271	-1.85092	KD1 down vs CTRL
58046	TWF2	8.2642	7.24631	0.0118382	0.493839	-2.02495	KD1 down vs CTRL
58054	TXLNB	6.91746	6.14027	0.0192936	0.5835	-1.7138	KD1 down vs CTRL
58150	UBA7	5.26571	4.34196	0.0440786	0.527138	-1.89703	KD1 down vs CTRL
58210	UBE2L6	3.15489	0.853325	0.00506046	0.202843	-4.92993	KD1 down vs CTRL
58235	UBE2SP1	6.80334	5.58099	0.016877	0.428585	-2.33326	KD1 down vs CTRL
58304	UBTD1	5.97796	4.80073	0.0129975	0.442201	-2.26142	KD1 down vs CTRL
58400	ULK1	7.86678	7.25961	0.0261985	0.656486	-1.52326	KD1 down vs CTRL
58431	UNC93B1	7.50386	6.6373	0.0162931	0.548454	-1.82331	KD1 down vs CTRL
58469	UQCC3	6.42483	5.72322	0.0409678	0.614884	-1.62632	KD1 down vs CTRL
58493	URB1-AS1	4.48646	3.37552	0.0288804	0.462993	-2.15986	KD1 down vs CTRL
58678	VAC14-AS1	6.26542	5.45439	0.0166001	0.569973	-1.75447	KD1 down vs CTRL
58889	VPS37D	4.23128	2.744	0.0140703	0.356685	-2.80359	KD1 down vs CTRL
58903	VPS9D1-AS1	10.0383	8.9997	0.0327038	0.486793	-2.05426	KD1 down vs CTRL
58986	WASH8P	5.79809	5.20354	0.0277549	0.662251	-1.51	KD1 down vs CTRL
59063	WDR54	7.68132	6.76819	0.00183785	0.531031	-1.88313	KD1 down vs CTRL
59115	WFDC3	6.17729	5.44855	0.00105271	0.60343	-1.65719	KD1 down vs CTRL
59188	WWTR1-AS1	3.49173	2.51429	0.0426304	0.507878	-1.96898	KD1 down vs CTRL
59190	XAB2	10.1797	9.57133	0.019446	0.655946	-1.52452	KD1 down vs CTRL
59203	XDH	3.64089	1.757	0.0150526	0.270953	-3.69068	KD1 down vs CTRL
59296	YIF1B	6.94916	6.14721	0.0110206	0.573575	-1.74345	KD1 down vs CTRL
59311	YPEL1	5.50507	4.34196	0.0138999	0.446549	-2.23939	KD1 down vs CTRL
59533	Z97634.1	3.27575	2.35332	0.0336021	0.527622	-1.8953	KD1 down vs CTRL
59572	Z98884.2	3.3756	2.35332	0.00624736	0.492339	-2.03112	KD1 down vs CTRL
59658	ZBTB3	6.48083	5.87995	0.0193223	0.659351	-1.51664	KD1 down vs CTRL
59706	ZC3H3	8.08355	7.28542	0.0154432	0.575094	-1.73885	KD1 down vs CTRL
59736	ZDHHC12	7.12956	5.81238	0.0171281	0.401321	-2.49177	KD1 down vs CTRL
59761	ZDHHC8	8.50338	7.6137	0.0289015	0.539731	-1.85277	KD1 down vs CTRL
59772	ZFAND2B	8.62352	7.99263	0.0113351	0.645779	-1.54852	KD1 down vs CTRL
59839	ZHX2	9.89716	9.26044	0.0213217	0.643173	-1.55479	KD1 down vs CTRL
59869	ZMIZ2	11.3041	10.4611	0.0151049	0.557469	-1.79382	KD1 down vs CTRL
59952	ZNF213	7.88051	7.11151	0.0279514	0.586824	-1.70409	KD1 down vs CTRL
60073	ZNF358	7.67642	6.1821	0.00959585	0.354946	-2.81733	KD1 down vs CTRL
60084	ZNF385A	6.78885	5.86831	0.047972	0.528314	-1.89282	KD1 down vs CTRL
60102	ZNF414	6.58796	5.52269	0.0351787	0.477884	-2.09256	KD1 down vs CTRL
60134	ZNF446	5.44175	4.69218	0.0151148	0.594783	-1.68129	KD1 down vs CTRL
60146	ZNF469	9.45641	8.43822	0.016141	0.493736	-2.02538	KD1 down vs CTRL
60192	ZNF524	5.8937	4.96773	0.0241758	0.526327	-1.89996	KD1 down vs CTRL
60261	ZNF593	8.11336	7.51058	0.0350388	0.658482	-1.51864	KD1 down vs CTRL
60309	ZNF653	5.88165	4.79158	0.00859573	0.469741	-2.12883	KD1 down vs CTRL
60506	ZNF865	8.29952	7.34971	0.0114601	0.517698	-1.93163	KD1 down vs CTRL
60546	ZNRD2	8.02483	7.29684	0.0276961	0.603745	-1.65633	KD1 down vs CTRL
60550	ZNRF2P1	5.14437	4.15699	0.024351	0.504392	-1.98259	KD1 down vs CTRL
60559	ZP3	8.01125	7.12481	0.0397688	0.540946	-1.84861	KD1 down vs CTRL
60565	ZPLD1	5.97023	4.72574	0.00673943	0.422057	-2.36935	KD1 down vs CTRL
60622	ZYX	13.8609	13.2016	0.0255478	0.633184	-1.57932	KD1 down vs CTRL
717	AC004877.2	1.89795	3.81276	0.0264132	3.77064	3.77064	KD1 up vs CTRL
860	AC005070.3	2.83373	3.757	0.0364613	1.89641	1.89641	KD1 up vs CTRL
1392	AC006111.2	5.393	6.02824	0.0257813	1.5532	1.5532	KD1 up vs CTRL
1753	AC007216.3	5.03205	5.80281	0.00819978	1.70618	1.70618	KD1 up vs CTRL
2294	AC008269.1	3.58473	4.51203	0.00360914	1.90172	1.90172	KD1 up vs CTRL
2626	AC008840.1	3.20556	4.6229	0.0205987	2.67094	2.67094	KD1 up vs CTRL
3058	AC009570.1	3.6679	4.46773	0.0184438	1.7409	1.7409	KD1 up vs CTRL
3582	AC010809.2	4.60651	5.47729	0.0284191	1.82866	1.82866	KD1 up vs CTRL
5864	AC023095.1	2.5004	3.244	0.0407299	1.67435	1.67435	KD1 up vs CTRL
6845	AC034198.2	2.47694	3.52325	0.0272428	2.06525	2.06525	KD1 up vs CTRL
6969	AC044802.1	2.67192	3.41797	0.0488263	1.67719	1.67719	KD1 up vs CTRL
6995	AC046143.2	2.63875	3.43829	0.0405629	1.74055	1.74055	KD1 up vs CTRL
7501	AC068790.5	3.99768	4.58304	0.0150774	1.50041	1.50041	KD1 up vs CTRL
7516	AC068831.8	7.51539	8.10717	0.000517413	1.50711	1.50711	KD1 up vs CTRL
7691	AC073073.2	6.36549	7.20105	0.0142369	1.78455	1.78455	KD1 up vs CTRL
9303	AC091152.2	4.59518	5.41247	0.00574753	1.76209	1.76209	KD1 up vs CTRL
9337	AC091182.2	5.29884	5.88418	0.0350538	1.50039	1.50039	KD1 up vs CTRL
10653	AC097534.1	1.81027	3.58304	0.0399071	3.4171	3.4171	KD1 up vs CTRL
11144	AC103853.2	3.04227	4.08304	0.00374051	2.05733	2.05733	KD1 up vs CTRL
11806	AC107068.1	7.00851	7.82403	0.00879241	1.75994	1.75994	KD1 up vs CTRL
13187	AC127024.5	4.75351	5.52436	0.00223535	1.70628	1.70628	KD1 up vs CTRL
14634	ACAT2	12.0262	13.2311	0.00353255	2.3052	2.3052	KD1 up vs CTRL
14709	ACSS2	11.4651	12.0689	0.00523947	1.51965	1.51965	KD1 up vs CTRL
15177	AGBL3	6.53358	7.23555	0.0250277	1.62673	1.62673	KD1 up vs CTRL
15226	AHCTF1P1	4.0879	4.8505	0.0145256	1.69655	1.69655	KD1 up vs CTRL
15337	AKR1B10	5.7552	6.40168	0.0138988	1.56534	1.56534	KD1 up vs CTRL
15465	AL021407.3	0.985626	3.23077	0.024656	4.74084	4.74084	KD1 up vs CTRL
15555	AL022324.2	4.81327	5.6373	0.0200074	1.77035	1.77035	KD1 up vs CTRL
16486	AL118522.1	2.42627	3.04948	0.00670376	1.5403	1.5403	KD1 up vs CTRL
16695	AL122023.3	2.87223	4.21045	0.0329622	2.5284	2.5284	KD1 up vs CTRL
17324	AL138789.1	8.20424	8.85688	0.00765561	1.57205	1.57205	KD1 up vs CTRL
17610	AL157400.3	2.83373	3.74728	0.0418849	1.88367	1.88367	KD1 up vs CTRL
18316	AL353751.1	5.16707	5.87995	0.0154483	1.63907	1.63907	KD1 up vs CTRL
19394	AL390728.6	5.99199	6.72972	0.0267851	1.66756	1.66756	KD1 up vs CTRL
19553	AL391988.1	5.14986	5.8997	0.00567876	1.68162	1.68162	KD1 up vs CTRL
19828	AL451042.1	2.97805	3.81276	0.0102045	1.78349	1.78349	KD1 up vs CTRL
20592	AL596325.2	2.97208	3.80677	0.0338927	1.78348	1.78348	KD1 up vs CTRL
20631	AL604028.2	2.1981	3.02325	0.0476415	1.77172	1.77172	KD1 up vs CTRL
21096	AL954705.1	2.56461	3.66068	0.0323421	2.13771	2.13771	KD1 up vs CTRL
21102	ALCAM	13.2486	13.866	0.0230326	1.5341	1.5341	KD1 up vs CTRL
21410	ANLN	12.6884	13.3303	0.00027345	1.5604	1.5604	KD1 up vs CTRL
21450	ANXA3	8.64285	9.67393	0.00263731	2.04356	2.04356	KD1 up vs CTRL
22301	AP002985.1	3.48291	4.58099	0.0215348	2.14069	2.14069	KD1 up vs CTRL
22375	AP003119.3	3.44973	4.37552	0.0188398	1.89972	1.89972	KD1 up vs CTRL
22703	AP006333.2	2.51395	3.70354	0.0146809	2.28089	2.28089	KD1 up vs CTRL
22826	APOM	3.62657	4.55802	0.00186719	1.90719	1.90719	KD1 up vs CTRL
22870	ARAP2	7.13344	7.99039	0.012433	1.8112	1.8112	KD1 up vs CTRL
22908	ARHGAP11B	4.90355	5.50293	0.0466996	1.51506	1.51506	KD1 up vs CTRL
22931	ARHGAP28	7.45525	8.12381	0.0110153	1.58948	1.58948	KD1 up vs CTRL
23112	ARPC5	10.3125	11.0052	0.0218447	1.61629	1.61629	KD1 up vs CTRL
23228	ASPM	10.8165	11.7019	0.00954159	1.84732	1.84732	KD1 up vs CTRL
23354	ATP2B4	9.13391	9.76061	0.0189236	1.54403	1.54403	KD1 up vs CTRL
23514	AURKC	3.41409	4.5441	0.00914286	2.18859	2.18859	KD1 up vs CTRL
23590	BAAT	3.84224	4.65976	0.0246996	1.76237	1.76237	KD1 up vs CTRL
23630	BANK1	6.84359	7.79591	0.0142046	1.93499	1.93499	KD1 up vs CTRL
23744	BDNF	8.19569	8.84768	0.000477414	1.57133	1.57133	KD1 up vs CTRL
24524	C20orf204	2.72642	3.56225	0.0200572	1.78488	1.78488	KD1 up vs CTRL
24579	C2orf92	4.795	5.79216	0.0231189	1.99606	1.99606	KD1 up vs CTRL
25122	CCDC15	8.08308	8.68817	0.0100085	1.52107	1.52107	KD1 up vs CTRL
25151	CCDC18	9.55855	10.1795	0.0149479	1.53787	1.53787	KD1 up vs CTRL
25296	CCNA2	11.3892	12.0776	0.0031652	1.61159	1.61159	KD1 up vs CTRL
25419	CD226	3.79189	4.52102	0.0355138	1.65764	1.65764	KD1 up vs CTRL
25511	CDC25C	8.487	9.07923	0.00277982	1.50758	1.50758	KD1 up vs CTRL
25599	CDK1	12.681	13.4591	0.0024753	1.71494	1.71494	KD1 up vs CTRL
25773	CENPE	11.4791	12.1684	0.00246085	1.61252	1.61252	KD1 up vs CTRL
25774	CENPF	14.0142	14.6394	0.0241378	1.54239	1.54239	KD1 up vs CTRL
26051	CHORDC1P4	2.25091	3.02325	0.0375072	1.70803	1.70803	KD1 up vs CTRL
26176	CKAP2	11.8258	12.4252	0.00110983	1.51503	1.51503	KD1 up vs CTRL
26177	CKAP2L	10.8489	11.5701	7.47576e-05	1.64854	1.64854	KD1 up vs CTRL
26366	CMAS	11.2877	11.8825	0.0100221	1.51029	1.51029	KD1 up vs CTRL
27352	CYP1B1	9.34048	10.0163	0.00145347	1.59746	1.59746	KD1 up vs CTRL
27555	DCAF4L1	5.40906	6.17412	0.00362433	1.69945	1.69945	KD1 up vs CTRL
27812	DEPDC1	10.6701	11.4153	0.00299312	1.67622	1.67622	KD1 up vs CTRL
27813	DEPDC1-AS1	3.99442	4.94947	0.0275058	1.93865	1.93865	KD1 up vs CTRL
27970	DLEU2	7.24193	8.00187	0.00594893	1.69342	1.69342	KD1 up vs CTRL
27975	DLG2	5.12938	5.80827	0.00112074	1.60091	1.60091	KD1 up vs CTRL
27993	DLGAP5	11.8558	12.5642	0.00320772	1.63393	1.63393	KD1 up vs CTRL
28083	DNAJB4	7.41159	8.13492	0.00242699	1.65099	1.65099	KD1 up vs CTRL
28732	EGFEM1P	4.38114	5.18421	0.0258656	1.74482	1.74482	KD1 up vs CTRL
29516	FAM133DP	3.65354	4.43829	0.0351773	1.72279	1.72279	KD1 up vs CTRL
29529	FAM13A-AS1	4.80109	5.52325	0.035381	1.64965	1.64965	KD1 up vs CTRL
29768	FAM72A	8.67078	9.35682	0.0173131	1.60887	1.60887	KD1 up vs CTRL
29769	FAM72B	9.06281	9.78936	0.00618427	1.65468	1.65468	KD1 up vs CTRL
29770	FAM72C	4.71272	5.80827	0.00740954	2.13694	2.13694	KD1 up vs CTRL
30048	FDPS	13.0748	13.8506	0.00464692	1.71214	1.71214	KD1 up vs CTRL
30146	FGFBP1	10.3804	11.2371	0.00758836	1.81092	1.81092	KD1 up vs CTRL
30575	FTH1P16	4.02872	4.63445	0.0176754	1.52174	1.52174	KD1 up vs CTRL
30681	G2E3	11.038	11.6624	0.021383	1.54163	1.54163	KD1 up vs CTRL
30916	GBP2	6.9965	7.61583	0.0292054	1.53615	1.53615	KD1 up vs CTRL
30917	GBP3	8.32925	8.95024	0.0185519	1.53792	1.53792	KD1 up vs CTRL
30939	GCLM	10.3851	11.0532	0.00385545	1.58895	1.58895	KD1 up vs CTRL
30943	GCNA	7.0389	7.68381	0.0186002	1.56364	1.56364	KD1 up vs CTRL
31173	GLRX2	8.8181	9.68952	0.0136414	1.82946	1.82946	KD1 up vs CTRL
31266	GNG11	6.23774	6.82965	0.0293516	1.50724	1.50724	KD1 up vs CTRL
31457	GPR137C	7.02455	7.96497	0.0219207	1.91909	1.91909	KD1 up vs CTRL
31690	GSTA4	9.63568	10.4942	0.00655291	1.81324	1.81324	KD1 up vs CTRL
31907	H2BC11	5.91333	6.78793	0.0472974	1.8335	1.8335	KD1 up vs CTRL
32218	HERC3	2.31896	3.48202	0.0140379	2.23932	2.23932	KD1 up vs CTRL
32480	HMGCS1	11.9953	12.6533	0.0049248	1.57792	1.57792	KD1 up vs CTRL
32559	HMMR	11.4948	12.1144	0.00259536	1.53645	1.53645	KD1 up vs CTRL
33016	HTD2	2.41272	3.34196	0.0379267	1.90428	1.90428	KD1 up vs CTRL
33094	ID1	8.26085	9.0606	0.0116042	1.7408	1.7408	KD1 up vs CTRL
33097	ID3	6.6212	7.73038	0.00522082	2.15722	2.15722	KD1 up vs CTRL
33107	IDI1	11.6335	12.3651	0.0126055	1.66044	1.66044	KD1 up vs CTRL
33841	INCA1	2.70893	3.37552	0.0461672	1.58731	1.58731	KD1 up vs CTRL
33936	IPO7P2	2.66221	3.55376	0.0178267	1.85518	1.85518	KD1 up vs CTRL
34135	JAK2	8.77506	9.64851	0.0275342	1.83204	1.83204	KD1 up vs CTRL
34485	KIF11	11.6087	12.205	0.00224155	1.51184	1.51184	KD1 up vs CTRL
34489	KIF14	11.4669	12.2573	0.000955767	1.72957	1.72957	KD1 up vs CTRL
34506	KIF23	11.7708	12.4533	0.000470681	1.60484	1.60484	KD1 up vs CTRL
34522	KIF4A	11.8595	12.4469	0.00373058	1.50252	1.50252	KD1 up vs CTRL
34642	KLHL5	10.7039	11.5086	0.000636672	1.74673	1.74673	KD1 up vs CTRL
34704	KPNA2	13.2517	13.8619	7.4414e-05	1.52645	1.52645	KD1 up vs CTRL
35170	LBR	11.4405	12.0299	0.00647764	1.50458	1.50458	KD1 up vs CTRL
35256	LEAP2	4.41152	5.07893	0.0488344	1.58822	1.58822	KD1 up vs CTRL
35923	LINC01128	5.80335	6.44615	0.0345077	1.56136	1.56136	KD1 up vs CTRL
35959	LINC01176	5.01603	5.99255	0.00720896	1.96771	1.96771	KD1 up vs CTRL
37337	LINC02701	5.85597	6.58636	0.0418518	1.65909	1.65909	KD1 up vs CTRL
37430	LINC02795	1.98563	3.59925	0.0488305	3.0602	3.0602	KD1 up vs CTRL
37596	LNC-LBCS	1.31896	3.23077	0.028433	3.76281	3.76281	KD1 up vs CTRL
38050	MAGOH3P	3.23128	3.91797	0.00703047	1.60958	1.60958	KD1 up vs CTRL
38448	MEF2C	9.41996	10.1232	0.00750012	1.62811	1.62811	KD1 up vs CTRL
40760	MOXD1	4.88476	5.77017	0.020896	1.84728	1.84728	KD1 up vs CTRL
41673	MUSK	4.00526	4.80752	0.0243239	1.74383	1.74383	KD1 up vs CTRL
42030	NCAPG	11.3701	12.0691	0.000260897	1.62344	1.62344	KD1 up vs CTRL
42093	NDC80	10.5991	11.2799	0.000876429	1.60303	1.60303	KD1 up vs CTRL
42265	NEK2	10.1933	10.9601	0.00311053	1.70145	1.70145	KD1 up vs CTRL
42317	NEXN	8.20725	8.9562	0.00688634	1.68057	1.68057	KD1 up vs CTRL
42943	NUDT15	11.0829	11.6682	0.0415637	1.50034	1.50034	KD1 up vs CTRL
43106	ODR4	9.41091	10.0061	0.0365618	1.51067	1.51067	KD1 up vs CTRL
43460	OR2T8	1.98563	3.30677	0.0316483	2.49864	2.49864	KD1 up vs CTRL
44264	PAGE1	3.7596	4.74728	0.0209646	1.98298	1.98298	KD1 up vs CTRL
44318	PAPLN	3.8027	5.2662	0.0410446	2.75778	2.75778	KD1 up vs CTRL
44571	PCSEAT	2.45731	3.59925	0.0276658	2.20678	2.20678	KD1 up vs CTRL
44626	PDE1C	4.29191	5.07168	0.00593611	1.71685	1.71685	KD1 up vs CTRL
44989	PI4K2B	9.61022	10.3483	0.00625952	1.66798	1.66798	KD1 up vs CTRL
45183	PLA2G4A	6.73947	7.3404	0.0344793	1.51669	1.51669	KD1 up vs CTRL
46099	PROX1-AS1	3.39878	4.46773	0.0270944	2.09791	2.09791	KD1 up vs CTRL
46671	RAB27B	10.7489	11.3563	0.0123192	1.52344	1.52344	KD1 up vs CTRL
47358	RHOBTB3	11.7186	12.5214	0.0078139	1.74443	1.74443	KD1 up vs CTRL
47417	RINT1	10.3662	10.9724	0.0184132	1.52221	1.52221	KD1 up vs CTRL
52477	RSPH4A	3.26977	4.23907	0.0484187	1.95788	1.95788	KD1 up vs CTRL
52502	RTKN2	10.4093	11.0026	0.0303354	1.50861	1.50861	KD1 up vs CTRL
52720	SC5D	11.7734	12.4028	0.00286748	1.54701	1.54701	KD1 up vs CTRL
52777	SCEL	6.10099	7.78481	0.0336322	3.21278	3.21278	KD1 up vs CTRL
52802	SCIN	10.486	11.1133	0.0207458	1.54462	1.54462	KD1 up vs CTRL
52908	SDR16C5	6.77913	7.46276	0.0283578	1.60618	1.60618	KD1 up vs CTRL
53174	SETP14	5.75901	6.39323	0.0185941	1.55211	1.55211	KD1 up vs CTRL
53187	SETP8	1.03629	3.73077	0.029717	6.47318	6.47318	KD1 up vs CTRL
53248	SGK1	8.97137	9.75498	0.0133466	1.72144	1.72144	KD1 up vs CTRL
53258	SGO2	11.288	11.9667	0.00772206	1.60065	1.60065	KD1 up vs CTRL
53297	SH3GL2	2.1436	3.39173	0.0468482	2.37533	2.37533	KD1 up vs CTRL
53575	SLC22A3	9.98858	10.5884	0.03663	1.51552	1.51552	KD1 up vs CTRL
54000	SLPI	5.82659	6.43829	0.00268921	1.52806	1.52806	KD1 up vs CTRL
54061	SMCO2	4.8027	5.39937	0.00119678	1.51223	1.51223	KD1 up vs CTRL
54189	SNAP91	2.30541	3.31276	0.0203893	2.01021	2.01021	KD1 up vs CTRL
54555	SNORD19C	4.38742	4.97847	0.00370022	1.50635	1.50635	KD1 up vs CTRL
54623	SNORD59A	3.30541	4.17525	0.0371953	1.82746	1.82746	KD1 up vs CTRL
54738	SNRPGP2	1.92898	3.01429	0.00235751	2.12182	2.12182	KD1 up vs CTRL
55013	SPC24	9.27323	9.88137	0.00373412	1.5243	1.5243	KD1 up vs CTRL
55107	SPOCK3	7.03899	7.82634	0.0269727	1.7259	1.7259	KD1 up vs CTRL
55376	ST6GAL2	4.85934	5.63373	0.0193141	1.71047	1.71047	KD1 up vs CTRL
55537	STS	8.56515	9.19169	8.03951e-06	1.54386	1.54386	KD1 up vs CTRL
55678	SUSD4	6.10554	7.022	0.0467025	1.88747	1.88747	KD1 up vs CTRL
55682	SUV39H2	9.28594	9.87571	0.0181859	1.50501	1.50501	KD1 up vs CTRL
55708	SYCP2	3.82156	5.11413	0.00242032	2.44964	2.44964	KD1 up vs CTRL
55736	SYNJ1	8.23172	8.82582	0.0279091	1.50953	1.50953	KD1 up vs CTRL
55845	TAF5	9.15908	9.86711	0.0310233	1.63356	1.63356	KD1 up vs CTRL
55944	TAX1BP3	6.66816	7.43876	0.0065852	1.70597	1.70597	KD1 up vs CTRL
56442	TIMM17A	10.5891	11.178	0.019501	1.50418	1.50418	KD1 up vs CTRL
56657	TMEM156	9.0282	9.62921	0.00772052	1.51679	1.51679	KD1 up vs CTRL
56795	TMEM269	2.8561	3.93073	0.0295004	2.10618	2.10618	KD1 up vs CTRL
57305	TRAPPC2B	5.8435	6.45485	0.0433087	1.52769	1.52769	KD1 up vs CTRL
57592	TRIM58	11.4888	12.1606	0.00114249	1.59315	1.59315	KD1 up vs CTRL
57892	TTLL11-IT1	5.21827	6.24051	0.0460803	2.03107	2.03107	KD1 up vs CTRL
58085	TXNRD3	7.73384	8.32209	0.0118739	1.50341	1.50341	KD1 up vs CTRL
58237	UBE2T	9.83347	10.5974	0.00651131	1.69808	1.69808	KD1 up vs CTRL
58732	VDAC1P8	1.92898	3.02325	0.0130223	2.13504	2.13504	KD1 up vs CTRL
59151	WNT5A	9.10093	9.72857	0.01151	1.54503	1.54503	KD1 up vs CTRL
59423	Z82243.1	3.53889	4.31573	0.0085499	1.71337	1.71337	KD1 up vs CTRL
59488	Z93943.1	2.58808	3.89173	0.0131691	2.46853	2.46853	KD1 up vs CTRL
59789	ZFP2	1.89795	3.68954	0.007707	3.46196	3.46196	KD1 up vs CTRL
59908	ZNF137P	4.73691	5.3857	0.0428774	1.56785	1.56785	KD1 up vs CTRL
59936	ZNF192P1	4.45259	5.0441	0.0371109	1.50682	1.50682	KD1 up vs CTRL
59969	ZNF230	5.98683	6.61284	0.0329153	1.54329	1.54329	KD1 up vs CTRL
59994	ZNF266	9.86057	10.489	0.0114791	1.54586	1.54586	KD1 up vs CTRL
60003	ZNF28	7.98637	8.81957	0.0429818	1.78163	1.78163	KD1 up vs CTRL
60325	ZNF670-ZNF695	4.02872	4.90628	0.00539405	1.83726	1.83726	KD1 up vs CTRL
60517	ZNF887P	5.4469	6.16607	0.0229757	1.64623	1.64623	KD1 up vs CTRL

## Sheet: Dif. genes (KD2 vs. CTRL)
Column #	Gene Symbol	Mean(CTRL)	Mean(KD2)	p-value(KD2 vs. CTRL)	Ratio(KD2 vs. CTRL)	Fold-Change(KD2 vs. CTRL)	Fold-Change(KD2 vs. CTRL) (Description)
60	ABCA4	4.8043	3.37892	0.0385945	0.372322	-2.68585	KD2 down vs CTRL
276	AC002378.1	4.54487	3.47022	0.00610006	0.474786	-2.10621	KD2 down vs CTRL
445	AC004067.1	2.79064	3.40146	0.0168455	1.52713	1.52713	KD2 up vs CTRL
769	AC004947.1	4.25665	3.08644	0.0447194	0.444356	-2.25045	KD2 down vs CTRL
860	AC005070.3	2.83373	3.72649	0.0402993	1.85672	1.85672	KD2 up vs CTRL
1083	AC005534.1	4.79064	5.47399	0.0120185	1.60587	1.60587	KD2 up vs CTRL
1189	AC005740.4	4.27317	3.42869	0.012861	0.55691	-1.79562	KD2 down vs CTRL
1211	AC005785.2	2.03629	3.03298	0.0460058	1.99541	1.99541	KD2 up vs CTRL
1253	AC005840.2	6.91702	7.50486	0.00817178	1.50299	1.50299	KD2 up vs CTRL
1392	AC006111.2	5.393	6.46038	0.00434985	2.09562	2.09562	KD2 up vs CTRL
2191	AC008014.1	5.92887	5.28096	0.003604	0.638206	-1.56689	KD2 down vs CTRL
2199	AC008035.1	3.58808	2.79396	0.00971473	0.576695	-1.73402	KD2 down vs CTRL
2680	AC008957.3	4.10773	3.50469	0.0446132	0.658363	-1.51892	KD2 down vs CTRL
2960	AC009318.1	5.2015	6.01424	0.0276897	1.75655	1.75655	KD2 up vs CTRL
3058	AC009570.1	3.6679	4.56354	0.0126349	1.86043	1.86043	KD2 up vs CTRL
3223	AC010173.1	5.09782	3.94192	0.0208857	0.448789	-2.22822	KD2 down vs CTRL
3313	AC010325.1	4.79473	3.78096	0.0129822	0.49525	-2.01918	KD2 down vs CTRL
3598	AC010883.3	3.18944	1.05125	0.0377786	0.227164	-4.4021	KD2 down vs CTRL
4193	AC012414.4	5.4716	6.06437	0.0445944	1.50814	1.50814	KD2 up vs CTRL
4307	AC012640.6	3.31561	1.97524	0.00979615	0.39492	-2.53216	KD2 down vs CTRL
4531	AC015819.1	3.78876	2.68276	0.0443514	0.464582	-2.15247	KD2 down vs CTRL
4595	AC015922.3	3.56461	2.39028	0.0356691	0.443088	-2.25689	KD2 down vs CTRL
5422	AC021218.1	2.31896	3.2474	0.0428582	1.90322	1.90322	KD2 up vs CTRL
5458	AC021491.2	4.0619	3.20496	0.0217661	0.552122	-1.81119	KD2 down vs CTRL
5535	AC022007.1	4.48591	3.45492	0.00209879	0.489376	-2.04342	KD2 down vs CTRL
5838	AC022968.1	1.79064	3.29396	0.00635429	2.83494	2.83494	KD2 up vs CTRL
5847	AC023043.1	4.54487	3.86446	0.00574997	0.623991	-1.60259	KD2 down vs CTRL
5864	AC023095.1	2.5004	3.68276	0.00904603	2.26948	2.26948	KD2 up vs CTRL
6295	AC025287.2	3.09294	2.21221	0.0319469	0.543094	-1.8413	KD2 down vs CTRL
6345	AC025569.1	5.5034	4.58644	0.0032776	0.529625	-1.88813	KD2 down vs CTRL
6900	AC036214.1	5.85067	5.11331	0.00402229	0.599833	-1.66713	KD2 down vs CTRL
7473	AC068722.1	3.7488	2.29396	0.00460546	0.364796	-2.74126	KD2 down vs CTRL
8124	AC078883.1	5.82288	4.91043	0.0459043	0.531281	-1.88224	KD2 down vs CTRL
8419	AC080013.3	2.97208	3.88746	0.0446313	1.88606	1.88606	KD2 up vs CTRL
8721	AC087294.1	4.33376	5.01956	0.0229021	1.6086	1.6086	KD2 up vs CTRL
8747	AC087392.3	3.00042	4.00228	0.039341	2.00258	2.00258	KD2 up vs CTRL
8793	AC087500.1	6.05233	5.33769	0.0446194	0.609356	-1.64108	KD2 down vs CTRL
8838	AC087667.1	6.80188	5.93368	0.00465407	0.547829	-1.82539	KD2 down vs CTRL
8979	AC090204.1	7.02235	6.33237	0.0298158	0.619859	-1.61327	KD2 down vs CTRL
9320	AC091173.1	4.80216	3.91248	0.0235647	0.539732	-1.85277	KD2 down vs CTRL
9581	AC092117.1	4.43778	2.84373	0.00369769	0.33124	-3.01896	KD2 down vs CTRL
10173	AC093515.1	4.4058	3.79396	0.0269875	0.65436	-1.52821	KD2 down vs CTRL
10188	AC093525.6	3.24608	1.68276	0.00755941	0.338372	-2.95532	KD2 down vs CTRL
10206	AC093582.1	4.55958	3.20496	0.0176469	0.391038	-2.5573	KD2 down vs CTRL
10331	AC093838.2	3.54623	4.51897	0.0457361	1.96256	1.96256	KD2 up vs CTRL
10452	AC096586.1	3.1436	4.09921	0.0437804	1.93939	1.93939	KD2 up vs CTRL
10673	AC097652.1	4.32021	3.33769	0.0397168	0.506095	-1.97592	KD2 down vs CTRL
11720	AC106820.3	3.92887	4.7474	0.0442039	1.76362	1.76362	KD2 up vs CTRL
11806	AC107068.1	7.00851	7.65034	0.0197765	1.56031	1.56031	KD2 up vs CTRL
11871	AC107886.1	3.95459	2.29396	0.0174568	0.316301	-3.16155	KD2 down vs CTRL
11988	AC108448.3	3.44973	2.63621	0.0258287	0.56899	-1.7575	KD2 down vs CTRL
12248	AC110995.1	3.63008	2.39028	0.0231184	0.423431	-2.36166	KD2 down vs CTRL
12474	AC114271.1	5.87534	4.86738	0.0232154	0.497249	-2.01106	KD2 down vs CTRL
12700	AC116535.2	3.76952	2.76772	0.00471239	0.499379	-2.00249	KD2 down vs CTRL
13103	AC125616.1	3.67072	2.21221	0.028596	0.363868	-2.74825	KD2 down vs CTRL
13187	AC127024.5	4.75351	5.7405	0.000874731	1.98204	1.98204	KD2 up vs CTRL
13737	AC138150.2	4.85164	3.88746	0.00622104	0.512567	-1.95096	KD2 down vs CTRL
14035	AC145343.1	3.09294	2.45492	0.0234807	0.642597	-1.55618	KD2 down vs CTRL
14204	AC234031.1	3.4958	2.34373	0.0498882	0.449978	-2.22233	KD2 down vs CTRL
14634	ACAT2	12.0262	12.6174	0.0391486	1.50643	1.50643	KD2 up vs CTRL
14685	ACP7	6.17032	5.44192	0.00491286	0.603575	-1.6568	KD2 down vs CTRL
14691	ACSF2	9.27415	8.62707	0.00585741	0.638569	-1.566	KD2 down vs CTRL
14697	ACSL5	5.50889	4.68931	0.0239841	0.566607	-1.76489	KD2 down vs CTRL
14749	ACTL10	3.7039	2.21221	0.0283013	0.355596	-2.81218	KD2 down vs CTRL
14854	ADAMTS19	4.11128	3.03298	0.0417789	0.473586	-2.11155	KD2 down vs CTRL
14970	ADM	6.29413	4.44454	0.00349698	0.277471	-3.60398	KD2 down vs CTRL
15000	ADSS1	7.30857	6.3086	0.0062511	0.50001	-1.99996	KD2 down vs CTRL
15102	AF228727.1	3.12522	2.05125	0.0430185	0.475008	-2.10523	KD2 down vs CTRL
15130	AF274853.1	3.79407	2.26772	0.0346852	0.347155	-2.88055	KD2 down vs CTRL
15214	AGR2	9.74143	9.04021	0.00059526	0.615049	-1.62589	KD2 down vs CTRL
15218	AGT	3.91275	1.84372	0.0323997	0.238321	-4.19602	KD2 down vs CTRL
15307	AK8	3.7596	2.29396	0.0117402	0.362074	-2.76187	KD2 down vs CTRL
15362	AKR7L	4.15511	5.01365	0.0473628	1.8132	1.8132	KD2 up vs CTRL
15475	AL021707.6	4.76652	3.87892	0.00105848	0.540511	-1.8501	KD2 down vs CTRL
15555	AL022324.2	4.81327	5.55124	0.0284299	1.66784	1.66784	KD2 up vs CTRL
15810	AL031777.2	3.25474	1.68276	0.0297841	0.336345	-2.97313	KD2 down vs CTRL
16017	AL049539.1	2.31896	3.39028	0.0215164	2.10136	2.10136	KD2 up vs CTRL
16063	AL049697.1	3.07939	1.39028	0.00951303	0.310119	-3.22457	KD2 down vs CTRL
16104	AL049795.1	3.38443	2.68276	0.00903535	0.614863	-1.62638	KD2 down vs CTRL
16250	AL080250.1	4.94241	5.83045	0.0105392	1.85066	1.85066	KD2 up vs CTRL
16465	AL117372.1	9.00936	7.96708	0.0485793	0.48556	-2.05948	KD2 down vs CTRL
16494	AL118558.3	4.31896	3.06021	0.00639664	0.417905	-2.39289	KD2 down vs CTRL
16599	AL121890.4	3.44973	2.55125	0.0183921	0.536449	-1.86411	KD2 down vs CTRL
16749	AL132780.2	5.14251	4.49744	0.0432558	0.639461	-1.56382	KD2 down vs CTRL
16818	AL133260.1	3.9271	3.2405	0.041912	0.621315	-1.60949	KD2 down vs CTRL
17009	AL136040.1	4.41152	3.39028	0.0334308	0.492694	-2.02966	KD2 down vs CTRL
17138	AL136981.3	5.23471	4.19579	0.0463101	0.486692	-2.05469	KD2 down vs CTRL
17485	AL139260.1	3.26977	1.89028	0.0323384	0.384354	-2.60177	KD2 down vs CTRL
17626	AL157702.2	5.13431	4.01424	0.00567386	0.460073	-2.17357	KD2 down vs CTRL
17883	AL160314.2	4.24717	3.62	0.00465124	0.647443	-1.54454	KD2 down vs CTRL
18205	AL353150.1	5.31155	4.08644	0.0142035	0.427766	-2.33773	KD2 down vs CTRL
18381	AL354694.1	4.30627	4.98086	0.0245309	1.59614	1.59614	KD2 up vs CTRL
18685	AL355999.1	1.51395	3.08644	0.000617183	2.97418	2.97418	KD2 up vs CTRL
18735	AL356273.6	1.92898	3.39028	0.0112704	2.75356	2.75356	KD2 up vs CTRL
19115	AL359541.2	1.7596	3.13621	0.0199315	2.59657	2.59657	KD2 up vs CTRL
19271	AL365181.3	10.504	9.3525	0.0391872	0.450171	-2.22138	KD2 down vs CTRL
19450	AL391095.4	3.04227	3.66373	0.0241094	1.53843	1.53843	KD2 up vs CTRL
19529	AL391834.1	4.35745	5.15597	0.0392298	1.73931	1.73931	KD2 up vs CTRL
19569	AL392089.1	2.89795	3.88746	0.026489	1.98551	1.98551	KD2 up vs CTRL
19614	AL442663.3	1.7596	3.20496	0.0104508	2.7233	2.7233	KD2 up vs CTRL
19788	AL450338.2	3.4958	2.58644	0.0332427	0.532421	-1.87821	KD2 down vs CTRL
19828	AL451042.1	2.97805	3.96769	0.00559146	1.98569	1.98569	KD2 up vs CTRL
20303	AL590428.1	6.49045	5.50017	0.0022111	0.50338	-1.98657	KD2 down vs CTRL
20326	AL590560.3	7.01086	6.34034	0.0114706	0.628278	-1.59165	KD2 down vs CTRL
20351	AL590666.2	6.94565	5.29476	0.0377129	0.318445	-3.14026	KD2 down vs CTRL
20746	AL645608.7	3.37708	3.97774	0.0479156	1.51641	1.51641	KD2 up vs CTRL
21132	ALDOC	9.37205	8.59828	0.00146755	0.584888	-1.70973	KD2 down vs CTRL
21164	ALK	7.84524	7.02689	0.000972874	0.567088	-1.76339	KD2 down vs CTRL
21184	ALOX12P2	3.09294	1.68276	0.0135489	0.376266	-2.65769	KD2 down vs CTRL
21235	AMOTL2	7.77265	8.40217	0.0137971	1.54705	1.54705	KD2 up vs CTRL
21275	ANGPT4	4.42476	1.55124	0.0441268	0.136453	-7.32851	KD2 down vs CTRL
21279	ANGPTL4	7.09372	5.14517	0.00207922	0.259076	-3.85986	KD2 down vs CTRL
21409	ANKZF1	10.534	9.94017	0.001063	0.662565	-1.50929	KD2 down vs CTRL
21661	AP000695.3	6.70358	5.83237	0.0129418	0.546686	-1.82921	KD2 down vs CTRL
21764	AP000873.4	2.7596	3.62	0.0466554	1.81553	1.81553	KD2 up vs CTRL
21856	AP001029.2	6.52495	7.1264	0.00790774	1.51724	1.51724	KD2 up vs CTRL
22201	AP002414.2	2.25474	3.34373	0.0456119	2.12724	2.12724	KD2 up vs CTRL
22365	AP003108.2	2.56461	3.79396	0.0468763	2.3446	2.3446	KD2 up vs CTRL
22491	AP003559.1	4.15091	3.40146	0.0466273	0.594832	-1.68115	KD2 down vs CTRL
22719	AP006621.2	2.83373	3.94454	0.0474848	2.15967	2.15967	KD2 up vs CTRL
22769	APC2	3.98563	3.29396	0.0321144	0.619137	-1.61515	KD2 down vs CTRL
22802	APOBEC3C	8.14934	7.55089	0.00598616	0.660465	-1.51408	KD2 down vs CTRL
22870	ARAP2	7.13344	7.85871	0.0216286	1.65321	1.65321	KD2 up vs CTRL
22874	AREG	9.04859	9.72023	0.0010125	1.59288	1.59288	KD2 up vs CTRL
22931	ARHGAP28	7.45525	8.18686	0.00804875	1.66049	1.66049	KD2 up vs CTRL
23079	ARMC9	11.19	10.4041	0.0139861	0.580022	-1.72407	KD2 down vs CTRL
23228	ASPM	10.8165	11.4292	0.0319983	1.52912	1.52912	KD2 up vs CTRL
23259	ATAD3C	3.56861	1.47524	0.0187154	0.234334	-4.26741	KD2 down vs CTRL
23301	ATG7	5.66488	4.71221	0.0169158	0.516673	-1.93546	KD2 down vs CTRL
23303	ATG9B	5.58541	3.76772	0.0113455	0.283676	-3.52515	KD2 down vs CTRL
23316	ATP10B	3.80544	2.55125	0.034298	0.419228	-2.38533	KD2 down vs CTRL
23357	ATP2C2-AS1	3.9271	2.97524	0.0389305	0.516966	-1.93436	KD2 down vs CTRL
23492	ATXN1-AS1	5.06549	4.29717	0.0281477	0.5871	-1.70329	KD2 down vs CTRL
23536	AZIN1-AS1	4.00975	3.28096	0.0191518	0.603412	-1.65724	KD2 down vs CTRL
23561	B3GNT4	5.01116	4.26772	0.0237862	0.597316	-1.67416	KD2 down vs CTRL
23564	B3GNT7	7.99856	7.0436	0.0124129	0.515853	-1.93854	KD2 down vs CTRL
23566	B3GNT9	5.9661	5.19764	0.0252493	0.587043	-1.70345	KD2 down vs CTRL
23631	BANP	7.98802	7.3808	0.0217592	0.656458	-1.52333	KD2 down vs CTRL
23725	BCORL1	8.53317	7.68126	0.049621	0.554054	-1.80488	KD2 down vs CTRL
23761	BEND6	4.92355	4.32546	0.0347718	0.660628	-1.51371	KD2 down vs CTRL
23844	BMF	7.38107	6.68458	0.00767419	0.617071	-1.62056	KD2 down vs CTRL
23897	BNIP3	11.1049	10.0473	0.0132213	0.480401	-2.08159	KD2 down vs CTRL
23939	BNIPL	4.67908	3.91248	0.0409377	0.587798	-1.70126	KD2 down vs CTRL
23965	BORCS6	6.0406	4.98643	0.00562187	0.481575	-2.07652	KD2 down vs CTRL
24053	BSN	6.17004	5.57344	0.0331739	0.661313	-1.51214	KD2 down vs CTRL
24072	BTBD16	3.13877	2.29396	0.022475	0.556783	-1.79603	KD2 down vs CTRL
24180	BX255925.4	3.65975	2.47524	0.0238553	0.439975	-2.27286	KD2 down vs CTRL
24438	C1GALT1C1L	3.08213	2.18276	0.0207707	0.536122	-1.86525	KD2 down vs CTRL
24473	C1orf105	3.17106	1.68276	0.0377004	0.356433	-2.80558	KD2 down vs CTRL
24498	C1orf220	4.39825	3.62	0.00193624	0.583072	-1.71505	KD2 down vs CTRL
24509	C1orf61	4.91375	3.68276	0.0313718	0.426026	-2.34727	KD2 down vs CTRL
24569	C2orf72	5.98039	5.32546	0.00533348	0.635106	-1.57454	KD2 down vs CTRL
24611	C4orf19	5.77501	6.4521	0.0119462	1.59891	1.59891	KD2 up vs CTRL
24670	C7orf57	4.10351	2.97524	0.0101524	0.457466	-2.18595	KD2 down vs CTRL
24722	CA1	4.40239	3.2474	0.0456903	0.449069	-2.22683	KD2 down vs CTRL
24741	CA9	8.4154	6.86829	0.00659102	0.342195	-2.92231	KD2 down vs CTRL
24760	CACNA1A	9.21101	8.602	0.0263665	0.65565	-1.5252	KD2 down vs CTRL
24826	CALHM2	6.0147	5.05798	0.0272417	0.515226	-1.9409	KD2 down vs CTRL
24855	CAMK2B	6.14575	5.27106	0.0152801	0.54537	-1.83362	KD2 down vs CTRL
24859	CAMK2N2	5.1732	4.11589	0.0310996	0.480526	-2.08105	KD2 down vs CTRL
24869	CAMSAP3	7.9413	6.84175	0.0153184	0.466663	-2.14287	KD2 down vs CTRL
25009	CATSPERG	3.20556	0.682765	0.0166705	0.174006	-5.74694	KD2 down vs CTRL
25037	CBS	6.09553	5.21983	0.0456466	0.544989	-1.8349	KD2 down vs CTRL
25082	CCDC106	7.19514	6.52536	0.00665936	0.628601	-1.59083	KD2 down vs CTRL
25125	CCDC151	5.0456	3.83769	0.0223847	0.432896	-2.31002	KD2 down vs CTRL
25210	CCDC61	4.8381	3.78423	0.00322075	0.481676	-2.07608	KD2 down vs CTRL
25292	CCN4	5.47096	3.62	0.0130979	0.277206	-3.60742	KD2 down vs CTRL
25320	CCNG2	9.59095	8.77046	0.00146222	0.566252	-1.766	KD2 down vs CTRL
25447	CD36	4.23341	2.97524	0.0340407	0.418076	-2.39191	KD2 down vs CTRL
25487	CD86	6.99621	6.3426	0.00388815	0.635689	-1.5731	KD2 down vs CTRL
25509	CDC25A	10.6211	11.2164	0.00425224	1.51079	1.51079	KD2 up vs CTRL
25562	CDH1	10.5942	9.97239	0.000524531	0.649879	-1.53875	KD2 down vs CTRL
25609	CDK18	8.71453	7.8824	0.0193484	0.561701	-1.78031	KD2 down vs CTRL
25706	CEACAM1	5.17795	4.02367	0.00494592	0.449293	-2.22572	KD2 down vs CTRL
25716	CEACAM6	4.67782	3.47524	0.0189769	0.434497	-2.30151	KD2 down vs CTRL
25849	CEROX1	4.73061	2.84373	0.00335291	0.27039	-3.69836	KD2 down vs CTRL
25888	CFAP45	5.97305	5.2167	0.00634231	0.591993	-1.68921	KD2 down vs CTRL
25954	CHAC1	6.24126	5.24611	0.00832609	0.501684	-1.99329	KD2 down vs CTRL
26021	CHKB-CPT1B	3.84393	2.69764	0.0490013	0.451784	-2.21345	KD2 down vs CTRL
26056	CHPF	8.37511	7.42113	0.00875269	0.516207	-1.93721	KD2 down vs CTRL
26090	CHST11	9.91577	9.30786	0.0391654	0.656147	-1.52405	KD2 down vs CTRL
26149	CIDEB	3.45542	2.05124	0.0234447	0.377833	-2.64667	KD2 down vs CTRL
26150	CIDEC	6.85572	5.48643	0.0250248	0.38708	-2.58344	KD2 down vs CTRL
26242	CLDN4	10.3908	9.68587	0.0335383	0.613482	-1.63004	KD2 down vs CTRL
26340	CLSTN3	6.15091	5.54672	0.00873515	0.657841	-1.52012	KD2 down vs CTRL
26423	CNN3	5.41438	4.79476	0.0332991	0.650842	-1.53647	KD2 down vs CTRL
26509	COL13A1	7.82409	7.03486	0.012356	0.578651	-1.72816	KD2 down vs CTRL
26513	COL17A1	6.7453	5.95008	0.0434959	0.576252	-1.73535	KD2 down vs CTRL
26518	COL1A1	6.52734	5.66373	0.047857	0.549575	-1.81959	KD2 down vs CTRL
26528	COL27A1	9.14632	8.2002	0.00570351	0.519028	-1.92668	KD2 down vs CTRL
26746	CPPED1	8.76655	8.17482	0.0270466	0.663545	-1.50706	KD2 down vs CTRL
26748	CPS1	8.5851	7.71298	0.00831793	0.546345	-1.83034	KD2 down vs CTRL
26960	CSGALNACT1	9.54795	8.92322	0.0166825	0.648542	-1.54192	KD2 down vs CTRL
27106	CTDSPL	3.33859	1.79396	0.0312299	0.342782	-2.9173	KD2 down vs CTRL
27253	CXCR4	6.81	5.71513	1.04389e-05	0.468178	-2.13594	KD2 down vs CTRL
27291	CYBRD1	8.28853	7.66264	0.021457	0.648019	-1.54316	KD2 down vs CTRL
27407	CYP3A7	4.21859	4.81146	0.01479	1.50824	1.50824	KD2 up vs CTRL
27491	DAND5	3.30541	2.21221	0.0409524	0.468719	-2.13347	KD2 down vs CTRL
27507	DARS-AS1	6.73564	5.95234	0.0125981	0.581038	-1.72106	KD2 down vs CTRL
27613	DDAH2	8.20319	7.53551	0.010658	0.629515	-1.58853	KD2 down vs CTRL
27624	DDIT4	10.9874	9.93444	0.000740126	0.481982	-2.07476	KD2 down vs CTRL
27818	DEPP1	4.7366	3.37892	0.0279578	0.390209	-2.56273	KD2 down vs CTRL
27930	DIO3OS	5.74122	5.09657	0.0335246	0.639645	-1.56337	KD2 down vs CTRL
27979	DLG4	8.45307	7.84876	0.00744109	0.657786	-1.52025	KD2 down vs CTRL
27982	DLGAP1	3.4721	1.39028	0.0203915	0.236216	-4.23341	KD2 down vs CTRL
27983	DLGAP1-AS1	7.54692	6.80395	0.0154146	0.59751	-1.67361	KD2 down vs CTRL
27984	DLGAP1-AS2	8.45701	7.83783	0.0131373	0.651044	-1.536	KD2 down vs CTRL
28023	DMKN	8.74148	7.76673	0.033152	0.508828	-1.9653	KD2 down vs CTRL
28047	DNAH1	8.12645	7.30665	0.0330761	0.566521	-1.76516	KD2 down vs CTRL
28119	DNAJC27-AS1	4.00123	2.69764	0.00227425	0.405115	-2.46844	KD2 down vs CTRL
28135	DNAL4	7.23603	6.56623	0.0309852	0.628594	-1.59085	KD2 down vs CTRL
28137	DNASE1	8.19683	7.49736	0.00394553	0.615801	-1.6239	KD2 down vs CTRL
28232	DPH6-DT	3.38443	2.45492	0.0102745	0.525039	-1.90462	KD2 down vs CTRL
28303	DRAXIN	5.93673	4.19579	0.0229417	0.299175	-3.34252	KD2 down vs CTRL
28370	DTX3	4.08536	2.71221	0.034741	0.386047	-2.59036	KD2 down vs CTRL
28650	EEF1A2	10.9344	9.86958	0.0379866	0.478028	-2.09193	KD2 down vs CTRL
28759	EHD3	7.03823	6.23768	0.00712644	0.574128	-1.74177	KD2 down vs CTRL
28785	EIF1B-AS1	3.20025	1.68276	0.00184946	0.349295	-2.86291	KD2 down vs CTRL
28896	EIF4HP1	5.7678	5.06021	0.0238607	0.612341	-1.63308	KD2 down vs CTRL
28928	ELFN1	5.08499	3.7474	0.0328949	0.395682	-2.52728	KD2 down vs CTRL
29056	EN1	8.6743	8.00896	0.0224092	0.63054	-1.58594	KD2 down vs CTRL
29076	ENO2	10.5299	9.77719	1.80028e-05	0.593488	-1.68496	KD2 down vs CTRL
29088	ENPP3	4.19393	3.2474	0.0285083	0.518882	-1.92722	KD2 down vs CTRL
29180	EPOR	9.12281	8.51745	0.00743433	0.657308	-1.52136	KD2 down vs CTRL
29191	EPS8L2	8.54745	7.74114	0.0367562	0.571841	-1.74874	KD2 down vs CTRL
29429	FAAP100	8.4046	7.71445	0.0377642	0.619788	-1.61345	KD2 down vs CTRL
29438	FABP4	7.36382	6.39537	0.00720463	0.511054	-1.95674	KD2 down vs CTRL
29579	FAM174C	6.79138	5.89624	0.0162655	0.537697	-1.85979	KD2 down vs CTRL
29622	FAM201A	6.27505	5.59762	0.0256222	0.625279	-1.59929	KD2 down vs CTRL
29673	FAM227B	4.6462	3.76772	0.000489069	0.543941	-1.83843	KD2 down vs CTRL
29770	FAM72C	4.71272	5.71108	0.0102574	1.99772	1.99772	KD2 up vs CTRL
29919	FBLIM1	9.06631	8.43119	0.0127582	0.643886	-1.55307	KD2 down vs CTRL
29951	FBXL8	6.71044	5.95557	0.0201122	0.5926	-1.68748	KD2 down vs CTRL
29957	FBXO2	4.46453	2.97524	0.00399779	0.356188	-2.8075	KD2 down vs CTRL
30023	FCGR2A	9.19549	8.46549	0.00125599	0.602905	-1.65864	KD2 down vs CTRL
30025	FCGR2C	4.96056	3.32546	0.000867404	0.321948	-3.10609	KD2 down vs CTRL
30028	FCGRT	8.60183	8.01008	0.0194959	0.663538	-1.50707	KD2 down vs CTRL
30076	FER1L4	7.11004	6.46848	0.00120507	0.641021	-1.56001	KD2 down vs CTRL
30146	FGFBP1	10.3804	11.077	0.0154653	1.62073	1.62073	KD2 up vs CTRL
30158	FGFR4	6.62327	5.97006	0.00691215	0.635865	-1.57266	KD2 down vs CTRL
30166	FHAD1	10.2638	9.67084	0.0273491	0.662976	-1.50835	KD2 down vs CTRL
30230	FLG-AS1	7.02219	5.89642	0.011444	0.458255	-2.18219	KD2 down vs CTRL
30276	FMR1-IT1	1.59565	3.28096	0.0136511	3.21609	3.21609	KD2 up vs CTRL
30545	FSBP	7.56971	8.26153	0.0217458	1.61533	1.61533	KD2 up vs CTRL
30673	FZD4-DT	3.48822	2.34373	0.0118297	0.452347	-2.21069	KD2 down vs CTRL
30677	FZD8	9.38146	8.76213	0.000168798	0.650973	-1.53616	KD2 down vs CTRL
30721	GABRG3-AS1	6.53807	5.77106	0.00398671	0.587634	-1.70174	KD2 down vs CTRL
30905	GATM	4.34728	3.52367	0.0192768	0.565028	-1.76982	KD2 down vs CTRL
30923	GBX2	4.46167	5.33617	0.0493936	1.83338	1.83338	KD2 up vs CTRL
30976	GDF15	9.90934	8.70408	0.0150249	0.433692	-2.30578	KD2 down vs CTRL
31097	GIPR	3.71776	2.34373	0.040725	0.385811	-2.59194	KD2 down vs CTRL
31161	GLMP	5.64248	4.93666	0.0480875	0.613093	-1.63107	KD2 down vs CTRL
31173	GLRX2	8.8181	9.57171	0.0220335	1.686	1.686	KD2 up vs CTRL
31249	GNAQ	5.44555	6.13621	0.0459129	1.61401	1.61401	KD2 up vs CTRL
31678	GSN	10.0737	9.38464	0.0109063	0.62028	-1.61218	KD2 down vs CTRL
31679	GSN-AS1	4.15091	3.08644	0.00211468	0.478148	-2.0914	KD2 down vs CTRL
31709	GSTO2	6.05157	4.59709	0.0233755	0.364888	-2.74057	KD2 down vs CTRL
31741	GTF2IP13	5.93065	4.87245	0.00163734	0.48023	-2.08233	KD2 down vs CTRL
31914	H2BC18	4.00123	2.26772	0.0488174	0.30072	-3.32536	KD2 down vs CTRL
31921	H2BC5	6.22277	5.49012	0.0197255	0.601797	-1.66169	KD2 down vs CTRL
32011	H4-16	4.01478	3.18276	0.0444256	0.561743	-1.78017	KD2 down vs CTRL
32055	HAP1	4.51797	2.95492	0.0334219	0.338436	-2.95477	KD2 down vs CTRL
32245	HGD	4.03582	1.79396	0.0402632	0.211412	-4.73009	KD2 down vs CTRL
32261	HHLA3	7.42786	6.76122	0.0075162	0.629974	-1.58737	KD2 down vs CTRL
32267	HID1	6.54979	5.69579	0.0306691	0.553251	-1.8075	KD2 down vs CTRL
32323	HK2P1	4.57059	3.78096	0.00847032	0.578493	-1.72863	KD2 down vs CTRL
32325	HKDC1	7.73547	6.96388	0.0157199	0.585774	-1.70714	KD2 down vs CTRL
32327	HLA-B	6.5859	5.95379	0.00847661	0.645234	-1.54983	KD2 down vs CTRL
32328	HLA-C	8.35635	7.70934	0.0121924	0.638602	-1.56592	KD2 down vs CTRL
32351	HLA-F-AS1	4.34258	3.56021	0.0334998	0.581408	-1.71996	KD2 down vs CTRL
32732	HOMEZ	8.14363	7.41197	0.01395	0.60221	-1.66055	KD2 down vs CTRL
32847	HS6ST3	7.60433	6.85213	0.00307234	0.5937	-1.68435	KD2 down vs CTRL
32857	HSD17B1	3.28792	2.05124	0.00527321	0.424348	-2.35655	KD2 down vs CTRL
32861	HSD17B13	6.94924	6.17829	0.00476801	0.586031	-1.70639	KD2 down vs CTRL
32862	HSD17B14	5.58943	4.9465	0.0360869	0.640411	-1.5615	KD2 down vs CTRL
32875	HSD3B7	6.30695	5.49409	0.030616	0.569252	-1.75669	KD2 down vs CTRL
32886	HSF4	7.48416	6.86928	0.0408949	0.652984	-1.53143	KD2 down vs CTRL
32901	HSH2D	4.78529	3.51897	0.00498489	0.415721	-2.40546	KD2 down vs CTRL
32930	HSPA7	4.04078	2.58644	0.00361438	0.364921	-2.74032	KD2 down vs CTRL
32978	HSPD1P6	3.27712	4.13621	0.0225599	1.81389	1.81389	KD2 up vs CTRL
33010	HSPG2	10.4143	9.54795	0.0067949	0.548535	-1.82304	KD2 down vs CTRL
33027	HTR2B	8.41455	7.29609	0.0341872	0.460586	-2.17115	KD2 down vs CTRL
33080	ICA1	4.65666	3.78423	0.0439929	0.546228	-1.83074	KD2 down vs CTRL
33097	ID3	6.6212	7.26065	0.0332581	1.55773	1.55773	KD2 up vs CTRL
33147	IFITM3	8.64087	7.97454	0.039399	0.630107	-1.58703	KD2 down vs CTRL
33183	IFNG-AS1	5.27231	4.26772	0.00987836	0.498413	-2.00637	KD2 down vs CTRL
33210	IFT27	8.91802	8.26113	0.0108378	0.634245	-1.57668	KD2 down vs CTRL
33686	IGSF8	5.73437	5.09921	0.0105891	0.643866	-1.55312	KD2 down vs CTRL
33735	IL1B	5.09626	4.29396	0.0202036	0.573432	-1.74389	KD2 down vs CTRL
33758	IL23A	3.70558	2.84373	0.0437649	0.550244	-1.81738	KD2 down vs CTRL
33838	INAFM1	3.46722	2.05124	0.0488933	0.374756	-2.6684	KD2 down vs CTRL
33852	INHA	3.32021	1.89028	0.0450359	0.371149	-2.69433	KD2 down vs CTRL
33909	INTS4P1	3.12522	1.97524	0.0297888	0.450631	-2.21911	KD2 down vs CTRL
33926	IPCEF1	3.36205	1.89028	0.0416384	0.360539	-2.77362	KD2 down vs CTRL
34023	ISG15	6.07825	5.11794	0.0317008	0.513947	-1.94572	KD2 down vs CTRL
34024	ISG20	6.02196	5.17426	0.0157696	0.555671	-1.79963	KD2 down vs CTRL
34052	ITGA2B	5.57539	4.93202	0.0289022	0.640216	-1.56197	KD2 down vs CTRL
34254	KCNC3	5.19864	4.29396	0.0302064	0.534151	-1.87213	KD2 down vs CTRL
34362	KCTD11	7.73291	6.98827	0.00798234	0.59682	-1.67555	KD2 down vs CTRL
34368	KCTD17	7.37756	6.45862	0.0151134	0.528895	-1.89073	KD2 down vs CTRL
34418	KDR	3.50126	1.84372	0.00935562	0.316981	-3.15477	KD2 down vs CTRL
34579	KLF2	4.77658	3.97774	0.0302567	0.574812	-1.7397	KD2 down vs CTRL
34626	KLHL29	6.96186	6.11948	0.0338197	0.557724	-1.793	KD2 down vs CTRL
34640	KLHL41	6.45147	5.44323	0.00585871	0.497153	-2.01145	KD2 down vs CTRL
34667	KLRA1P	6.40382	7.09245	0.0304725	1.61176	1.61176	KD2 up vs CTRL
34739	KRT15	9.07267	8.07623	0.00321639	0.501234	-1.99507	KD2 down vs CTRL
34824	KRT19	11.5031	10.7595	0.020967	0.597228	-1.6744	KD2 down vs CTRL
35086	LAD1	5.619	3.72649	0.0434029	0.269339	-3.71279	KD2 down vs CTRL
35244	LDHBP2	2.30541	3.52367	0.0259682	2.32666	2.32666	KD2 up vs CTRL
35294	LGALS3BP	6.0346	5.44943	0.00844412	0.666568	-1.50022	KD2 down vs CTRL
35673	LINC00634	3.69824	2.21221	0.00421808	0.356993	-2.80118	KD2 down vs CTRL
35894	LINC01094	3.24608	4.01424	0.0363904	1.7031	1.7031	KD2 up vs CTRL
35921	LINC01126	3.26977	2.21221	0.0113077	0.480442	-2.08142	KD2 down vs CTRL
35923	LINC01128	5.80335	6.4892	0.0282747	1.60865	1.60865	KD2 up vs CTRL
35959	LINC01176	5.01603	5.63646	0.0325496	1.53733	1.53733	KD2 up vs CTRL
35961	LINC01179	3.01791	3.84373	0.0109749	1.77253	1.77253	KD2 up vs CTRL
36055	LINC01301	3.24608	1.39028	0.0157435	0.27628	-3.61952	KD2 down vs CTRL
36146	LINC01431	3.13389	0.890284	0.0226122	0.211158	-4.73579	KD2 down vs CTRL
36166	LINC01465	3.33859	2.18276	0.00553829	0.448808	-2.22812	KD2 down vs CTRL
36237	LINC01547	5.47692	4.80514	0.0208906	0.627733	-1.59303	KD2 down vs CTRL
36739	LINC02086	4.29346	2.05124	0.000315082	0.211362	-4.73122	KD2 down vs CTRL
36845	LINC02197	3.23128	2.18276	0.0212689	0.483464	-2.06841	KD2 down vs CTRL
36990	LINC02340	3.7488	3.02367	0.0224548	0.604946	-1.65304	KD2 down vs CTRL
37100	LINC02453	4.18186	2.79396	0.0272796	0.382119	-2.61699	KD2 down vs CTRL
37649	LPIN3	10.2917	9.64277	0.0202586	0.637751	-1.56801	KD2 down vs CTRL
37682	LRP1	10.167	9.34126	0.00650202	0.564175	-1.7725	KD2 down vs CTRL
37764	LRRC56	4.88074	3.6714	0.0324049	0.432468	-2.31231	KD2 down vs CTRL
37769	LRRC6	8.18571	7.44262	0.0292783	0.597458	-1.67376	KD2 down vs CTRL
37860	LTBP2	6.93359	5.36592	0.0225054	0.337354	-2.96424	KD2 down vs CTRL
37889	LY6E	9.05425	8.2503	0.0471757	0.572775	-1.74589	KD2 down vs CTRL
38050	MAGOH3P	3.23128	4.33617	0.00121057	2.15083	2.15083	KD2 up vs CTRL
38079	MAN1C1	4.9702	2.91248	0.0345352	0.240195	-4.16328	KD2 down vs CTRL
38108	MAP2	7.63833	6.79113	0.000654011	0.555864	-1.799	KD2 down vs CTRL
38124	MAP3K14-AS1	6.82412	6.15768	0.0124137	0.630059	-1.58715	KD2 down vs CTRL
38180	MAPK8IP3	9.27013	8.64161	0.0155545	0.646841	-1.54597	KD2 down vs CTRL
38346	MCPH1-AS1	3.92141	2.79396	0.0201517	0.457723	-2.18473	KD2 down vs CTRL
38372	MDK	10.3782	9.32062	0.0495	0.480421	-2.08151	KD2 down vs CTRL
38382	ME3	5.97954	5.12561	0.000495995	0.553277	-1.80741	KD2 down vs CTRL
38446	MEF2B	4.19622	3.43401	0.0401049	0.589593	-1.69609	KD2 down vs CTRL
38455	MEG9	3.2129	2.18276	0.0478546	0.489663	-2.04222	KD2 down vs CTRL
38475	MELTF	7.48521	6.71933	0.0430936	0.588094	-1.70041	KD2 down vs CTRL
38555	MFGE8	8.93607	8.17329	0.0207669	0.589361	-1.69675	KD2 down vs CTRL
38602	MGMT	5.54947	4.91111	0.0471414	0.642444	-1.55656	KD2 down vs CTRL
38655	MILR1	10.114	9.33092	0.0222859	0.581125	-1.7208	KD2 down vs CTRL
38964	MIR210HG	6.14011	4.28423	0.000753011	0.276264	-3.61973	KD2 down vs CTRL
40669	MMP13	9.19931	8.53555	0.000845764	0.631229	-1.58421	KD2 down vs CTRL
40712	MOB3A	9.18847	8.58713	0.0267777	0.659143	-1.51712	KD2 down vs CTRL
40803	MPZL2	6.30317	5.70995	0.0453781	0.662861	-1.50861	KD2 down vs CTRL
40809	MRAS	7.50717	6.39169	0.042238	0.461538	-2.16667	KD2 down vs CTRL
40855	MROH8	3.57207	2.58644	0.00927903	0.505004	-1.98018	KD2 down vs CTRL
41067	MSMP	10.8748	9.61039	0.00294781	0.416272	-2.40228	KD2 down vs CTRL
41390	MTMR9LP	6.59024	5.92366	0.0462815	0.63	-1.5873	KD2 down vs CTRL
41647	MUC1	7.30175	6.66889	0.00534908	0.644899	-1.55063	KD2 down vs CTRL
41664	MUC5B	3.62525	1.89028	0.0155398	0.300416	-3.32872	KD2 down vs CTRL
41731	MYH15	12.5374	11.729	0.0285353	0.571037	-1.7512	KD2 down vs CTRL
41791	MYO1F	3.09294	2.05124	0.00261655	0.485758	-2.05864	KD2 down vs CTRL
41815	MYOM1	5.4522	4.60864	0.0316731	0.557265	-1.79448	KD2 down vs CTRL
41848	N4BP2L2-IT2	4.2622	4.99744	0.0413255	1.66467	1.66467	KD2 up vs CTRL
41877	NACA3P	2.00526	3.26772	0.0241321	2.39906	2.39906	KD2 up vs CTRL
41948	NAPA-AS1	5.55361	4.84523	0.0448643	0.612007	-1.63397	KD2 down vs CTRL
42106	NDRG1	13.7788	12.226	1.99007e-06	0.340843	-2.9339	KD2 down vs CTRL
42129	NDUFA4L2	3.05109	1.18276	0.0418709	0.27389	-3.6511	KD2 down vs CTRL
42444	NKAIN1	8.55141	7.66668	0.0382111	0.541589	-1.84642	KD2 down vs CTRL
42482	NLGN2	9.6786	8.915	0.0473391	0.589028	-1.69771	KD2 down vs CTRL
42521	NME3	5.12824	3.99012	0.0276117	0.454351	-2.20094	KD2 down vs CTRL
42536	NMNAT3	6.56954	5.91111	0.0175466	0.633566	-1.57837	KD2 down vs CTRL
42606	NOS3	5.35178	4.49744	0.0164471	0.553117	-1.80794	KD2 down vs CTRL
42608	NOSTRIN	5.68061	4.7627	0.0320415	0.529274	-1.88938	KD2 down vs CTRL
42675	NPIPB2	6.66735	5.77767	0.0260765	0.539736	-1.85276	KD2 down vs CTRL
42766	NR1D1	8.7385	8.07154	0.0293389	0.629834	-1.58772	KD2 down vs CTRL
42892	NT5E	9.14738	8.55714	0.0193175	0.664233	-1.5055	KD2 down vs CTRL
42919	NTS	4.52003	3.06021	0.0410258	0.363537	-2.75075	KD2 down vs CTRL
42948	NUDT18	5.4869	4.87892	0.0483071	0.656114	-1.52412	KD2 down vs CTRL
43066	OASL	7.25663	6.28911	0.00385065	0.511385	-1.95547	KD2 down vs CTRL
43149	OLFM2	9.29385	7.9944	0.0142901	0.406281	-2.46135	KD2 down vs CTRL
43460	OR2T8	1.98563	3.28096	0.0336141	2.45434	2.45434	KD2 up vs CTRL
44098	OSMR-AS1	4.12491	3.21221	0.00299673	0.531189	-1.88257	KD2 down vs CTRL
44247	PACSIN1	4.1424	3.28096	0.0161947	0.550403	-1.81685	KD2 down vs CTRL
44264	PAGE1	3.7596	4.90146	0.0129558	2.20666	2.20666	KD2 up vs CTRL
44290	PAK6	6.19904	5.51661	0.00786042	0.623116	-1.60484	KD2 down vs CTRL
44300	PAM16	5.39683	5.99501	0.0152129	1.5138	1.5138	KD2 up vs CTRL
44416	PBX3	7.64255	8.28379	0.0167746	1.55966	1.55966	KD2 up vs CTRL
44417	PBX4	4.58974	3.40146	0.041837	0.438826	-2.27881	KD2 down vs CTRL
44427	PCAT5	4.56761	2.89028	0.000299489	0.312661	-3.19836	KD2 down vs CTRL
44450	PCDH15	8.18565	7.47608	0.00287053	0.611506	-1.63531	KD2 down vs CTRL
44490	PCDHB2	5.62411	4.84147	0.00654845	0.581302	-1.72028	KD2 down vs CTRL
44522	PCED1A	9.18377	8.59554	0.0396386	0.66516	-1.5034	KD2 down vs CTRL
44564	PCOLCE	7.61599	6.99348	0.0342922	0.649541	-1.53955	KD2 down vs CTRL
44565	PCOLCE-AS1	4.97768	3.91248	0.0336881	0.477905	-2.09247	KD2 down vs CTRL
44575	PCSK4	3.25474	1.18276	0.035868	0.237832	-4.20464	KD2 down vs CTRL
44732	PECAM1	7.86324	6.7489	0.000656975	0.461905	-2.16495	KD2 down vs CTRL
44747	PER1	8.45967	7.77726	0.00567921	0.623125	-1.60481	KD2 down vs CTRL
44789	PFKFB3	10.8846	10.1887	0.00240729	0.617297	-1.61997	KD2 down vs CTRL
44790	PFKFB4	9.52106	8.34454	0.00569906	0.442416	-2.26032	KD2 down vs CTRL
45062	PIK3IP1	4.92355	3.45492	0.0404784	0.361325	-2.76759	KD2 down vs CTRL
45140	PKDCC	7.37033	6.59947	0.0347055	0.58607	-1.70628	KD2 down vs CTRL
45147	PKIG	6.55586	5.58965	0.0128366	0.51185	-1.9537	KD2 down vs CTRL
45223	PLCD1	5.37393	4.62916	0.0043276	0.596763	-1.67571	KD2 down vs CTRL
45232	PLCG2	6.80851	5.85046	0.0242725	0.514753	-1.94268	KD2 down vs CTRL
45247	PLD3	8.47533	7.79592	0.021556	0.624419	-1.60149	KD2 down vs CTRL
45277	PLEKHH1	7.62191	6.89537	0.000974798	0.604349	-1.65467	KD2 down vs CTRL
45298	PLIN4	9.19662	8.26057	0.0392723	0.52266	-1.91329	KD2 down vs CTRL
45299	PLIN5	5.35996	4.36446	0.0408488	0.501563	-1.99377	KD2 down vs CTRL
45356	PMEL	4.29784	3.40146	0.00250933	0.537235	-1.86138	KD2 down vs CTRL
45397	PNMA2	6.63573	5.56132	0.0147087	0.474864	-2.10586	KD2 down vs CTRL
45453	POLD4	5.94759	5.20359	0.0428549	0.597083	-1.67481	KD2 down vs CTRL
45598	PPARA	8.89194	8.29465	0.0169049	0.660996	-1.51287	KD2 down vs CTRL
45601	PPARGC1A	4.89748	3.84373	0.00247553	0.481714	-2.07592	KD2 down vs CTRL
45620	PPFIA4	3.99308	0.89028	0.00410775	0.116403	-8.59086	KD2 down vs CTRL
45750	PPM1K	10.2686	9.65472	0.0324689	0.653429	-1.53039	KD2 down vs CTRL
45790	PPP1R1B	4.98656	4.23702	0.0222734	0.594793	-1.68126	KD2 down vs CTRL
45816	PPP1R3B	8.84635	8.18785	0.0187134	0.633537	-1.57844	KD2 down vs CTRL
45883	PRAF2	5.22625	4.44454	0.0192022	0.58168	-1.71916	KD2 down vs CTRL
45931	PRDM1	6.30893	5.39098	0.0232718	0.529261	-1.88943	KD2 down vs CTRL
46030	PRKCE	7.53678	6.73397	0.0273591	0.573231	-1.7445	KD2 down vs CTRL
46118	PRPH	5.9152	5.04899	0.048941	0.548585	-1.82287	KD2 down vs CTRL
46263	PSD4	8.63367	8.04324	0.00230379	0.664147	-1.50569	KD2 down vs CTRL
46278	PSG9	3.72928	2.55125	0.00398954	0.441954	-2.26268	KD2 down vs CTRL
46354	PSMD6-AS2	3.74691	4.69395	0.0197675	1.9279	1.9279	KD2 up vs CTRL
46373	PSORS1C1	6.62141	6.01543	0.0105364	0.657025	-1.52201	KD2 down vs CTRL
46391	PTBP2	11.0882	11.7907	0.030751	1.62733	1.62733	KD2 up vs CTRL
46398	PTCH1	4.34308	3.58644	0.0313294	0.591873	-1.68955	KD2 down vs CTRL
46451	PTK6	6.25629	5.46006	0.0344094	0.575852	-1.73656	KD2 down vs CTRL
46503	PTPN6	8.28017	7.52045	0.0138494	0.590611	-1.69316	KD2 down vs CTRL
46649	RAB11FIP4	5.91669	4.69671	0.0139452	0.429289	-2.32943	KD2 down vs CTRL
46722	RAB6B	6.5296	5.6089	0.017398	0.528252	-1.89304	KD2 down vs CTRL
46927	RASGRP1	5.35421	4.55574	0.01266	0.574959	-1.73925	KD2 down vs CTRL
46941	RASSF2	6.60272	4.98086	0.0251402	0.324916	-3.07772	KD2 down vs CTRL
46945	RASSF6	6.40285	5.61743	0.00375169	0.580182	-1.7236	KD2 down vs CTRL
47180	REEP6	6.60079	5.88391	0.0284768	0.608413	-1.64362	KD2 down vs CTRL
47311	RGS14	5.18642	3.92869	0.0295103	0.4182	-2.3912	KD2 down vs CTRL
47317	RGS2	10.4414	11.1152	0.000609718	1.59521	1.59521	KD2 up vs CTRL
47328	RGS9	5.82447	4.63621	0.0290038	0.438832	-2.27878	KD2 down vs CTRL
47358	RHOBTB3	11.7186	12.3185	0.0209811	1.51561	1.51561	KD2 up vs CTRL
47926	RN7SL3	5.15949	3.13621	0.00316874	0.245997	-4.06509	KD2 down vs CTRL
48991	RND1	4.29849	3.47022	0.0247082	0.563202	-1.77556	KD2 down vs CTRL
49030	RNF148	3.20025	4.21221	0.00644949	2.01665	2.01665	KD2 up vs CTRL
49071	RNF215	7.45917	6.83589	0.0413995	0.649194	-1.54037	KD2 down vs CTRL
51013	ROBO4	6.15067	5.55574	0.0117899	0.662077	-1.5104	KD2 down vs CTRL
51020	ROMO1	8.3093	7.59408	0.0468668	0.609114	-1.64173	KD2 down vs CTRL
52514	RTN2	7.03993	6.18989	0.00569384	0.55477	-1.80255	KD2 down vs CTRL
52521	RTN4RL2	4.20125	2.18276	0.0423985	0.246817	-4.05158	KD2 down vs CTRL
52572	RYR2	7.80779	6.88533	0.0288929	0.527609	-1.89534	KD2 down vs CTRL
52600	S1PR1	4.58449	3.76772	0.0119863	0.567714	-1.76145	KD2 down vs CTRL
52601	S1PR2	8.32818	7.73134	0.0284613	0.661202	-1.5124	KD2 down vs CTRL
52712	SBK1	4.74122	3.26772	0.00929623	0.360108	-2.77694	KD2 down vs CTRL
52732	SCAMP5	7.79382	7.13939	0.0478898	0.63533	-1.57399	KD2 down vs CTRL
52742	SCARF1	3.53889	2.18276	0.00543943	0.390629	-2.55998	KD2 down vs CTRL
52747	SCARNA12	3.58808	2.78096	0.0405589	0.571523	-1.74971	KD2 down vs CTRL
52867	SDAD1P1	5.8454	4.36738	0.00951923	0.358981	-2.78566	KD2 down vs CTRL
52873	SDC3	7.76895	6.50896	0.024386	0.417548	-2.39494	KD2 down vs CTRL
52929	SEC14L2	7.47675	6.74245	0.0278488	0.601107	-1.6636	KD2 down vs CTRL
52980	SELENOM	5.69872	4.44454	0.0238212	0.419234	-2.3853	KD2 down vs CTRL
52994	SELPLG	4.19904	3.40146	0.0227	0.575314	-1.73818	KD2 down vs CTRL
53001	SEMA3D	11.8685	11.1316	0.0357425	0.600042	-1.66655	KD2 down vs CTRL
53003	SEMA3F	9.27099	8.281	0.0175365	0.50348	-1.98618	KD2 down vs CTRL
53011	SEMA4G	6.79421	5.68464	0.0208954	0.463431	-2.15782	KD2 down vs CTRL
53062	SEPTIN4	3.22371	1.39028	0.037687	0.280597	-3.56382	KD2 down vs CTRL
53096	SERINC2	7.13786	6.04729	0.0353071	0.469576	-2.12958	KD2 down vs CTRL
53102	SERPINA1	3.37225	2.34373	0.00511542	0.490211	-2.03994	KD2 down vs CTRL
53174	SETP14	5.75901	6.49241	0.0114161	1.66256	1.66256	KD2 up vs CTRL
53193	SEZ6L2	9.67049	9.05014	0.0491595	0.650513	-1.53725	KD2 down vs CTRL
53248	SGK1	8.97137	9.69195	0.0176646	1.64784	1.64784	KD2 up vs CTRL
53263	SGSM1	5.66911	4.92869	0.0148236	0.598565	-1.67066	KD2 down vs CTRL
53265	SGSM3	3.83659	2.58644	0.0203108	0.420405	-2.37866	KD2 down vs CTRL
53292	SH3D21	8.69031	8.0566	0.00795792	0.644515	-1.55155	KD2 down vs CTRL
53313	SHANK1	3.99554	2.08644	0.0255162	0.266258	-3.75576	KD2 down vs CTRL
53318	SHANK3	6.09718	4.97524	0.0298492	0.459476	-2.17639	KD2 down vs CTRL
53337	SHISA4	6.73495	6.05124	0.0477317	0.622565	-1.60626	KD2 down vs CTRL
53386	SIGLEC15	5.07191	3.62	0.00391276	0.365535	-2.73571	KD2 down vs CTRL
53392	SIGLEC22P	5.84728	4.75594	0.0130265	0.469324	-2.13073	KD2 down vs CTRL
53436	SIRT4	4.01271	2.68276	0.0220151	0.397781	-2.51394	KD2 down vs CTRL
53444	SIX3	4.33633	2.08644	0.0436247	0.21024	-4.75647	KD2 down vs CTRL
53447	SIX5	6.88173	6.18417	0.0355604	0.616614	-1.62176	KD2 down vs CTRL
53496	SLC12A8	6.84149	6.19764	0.0455097	0.639999	-1.5625	KD2 down vs CTRL
53524	SLC16A4	5.7688	5.09921	0.0475179	0.628683	-1.59063	KD2 down vs CTRL
53568	SLC22A18	6.3338	5.70905	0.0253015	0.648532	-1.54194	KD2 down vs CTRL
53618	SLC25A21-AS1	5.66777	5.01008	0.000737367	0.633891	-1.57756	KD2 down vs CTRL
53713	SLC2A1	11.13	10.2727	5.98913e-05	0.551995	-1.81161	KD2 down vs CTRL
53804	SLC39A1	4.75203	4.15206	0.0495585	0.659769	-1.51568	KD2 down vs CTRL
53996	SLITRK6	8.70832	7.92514	0.0244128	0.581084	-1.72092	KD2 down vs CTRL
54051	SMC2-AS1	3.25091	3.97524	0.0358717	1.65213	1.65213	KD2 up vs CTRL
54189	SNAP91	2.30541	3.57344	0.0093868	2.40832	2.40832	KD2 up vs CTRL
54547	SNORD15B	2.81027	3.79396	0.0449356	1.97751	1.97751	KD2 up vs CTRL
54628	SNORD62B	4.14809	4.82546	0.0236779	1.59922	1.59922	KD2 up vs CTRL
54665	SNORD94	3.20025	1.55124	0.0459052	0.31886	-3.13617	KD2 down vs CTRL
54909	SP5	3.53757	2.45492	0.0311634	0.472162	-2.11792	KD2 down vs CTRL
54925	SPACA9	6.74682	6.0778	0.0155557	0.628932	-1.59	KD2 down vs CTRL
54932	SPAG4	5.27071	4.49012	0.00887715	0.582126	-1.71784	KD2 down vs CTRL
54951	SPARC	7.98666	6.8086	0.0304245	0.441946	-2.26272	KD2 down vs CTRL
55056	SPEG	9.15025	8.53025	0.0256505	0.65067	-1.53688	KD2 down vs CTRL
55106	SPOCK2	6.96149	6.08429	0.0206023	0.544421	-1.83681	KD2 down vs CTRL
55108	SPON1	4.9874	3.32546	0.0176621	0.316015	-3.16441	KD2 down vs CTRL
55153	SPTB	7.56278	6.90016	0.000849625	0.631733	-1.58295	KD2 down vs CTRL
55244	SRPX	9.79426	9.1153	0.0163621	0.624616	-1.60098	KD2 down vs CTRL
55289	SSBP3P1	4.56302	3.41792	0.0388444	0.45216	-2.21161	KD2 down vs CTRL
55364	ST20-AS1	2.7596	3.70496	0.0462239	1.92566	1.92566	KD2 up vs CTRL
55379	ST6GALNAC2	4.6117	3.45492	0.0447747	0.448513	-2.22959	KD2 down vs CTRL
55501	STMN3	3.82913	3.12	0.00255121	0.611687	-1.63482	KD2 down vs CTRL
55510	STON1	5.26326	4.01424	0.000705229	0.420736	-2.37679	KD2 down vs CTRL
55742	SYNPO	6.71588	5.83617	0.0454552	0.543477	-1.84001	KD2 down vs CTRL
55765	SYT17	7.63464	6.8923	0.0166713	0.597769	-1.67289	KD2 down vs CTRL
55845	TAF5	9.15908	9.78263	0.0453414	1.54066	1.54066	KD2 up vs CTRL
55868	TAGLN3	5.99199	5.35491	0.0233526	0.643014	-1.55518	KD2 down vs CTRL
55958	TBC1D2	7.87363	6.99903	0.0129168	0.545407	-1.83349	KD2 down vs CTRL
56046	TBX6	5.51207	4.82082	0.01339	0.619321	-1.61467	KD2 down vs CTRL
56053	TCAF2	6.24832	5.5172	0.0155523	0.602437	-1.65993	KD2 down vs CTRL
56108	TCN1	6.33461	4.58644	0.0493646	0.297679	-3.35933	KD2 down vs CTRL
56168	TECRP1	3.96842	2.89028	0.0256156	0.473641	-2.1113	KD2 down vs CTRL
56202	TEP1	8.92791	8.33617	0.0283218	0.663544	-1.50706	KD2 down vs CTRL
56263	TEX45	4.14172	2.71221	0.0167558	0.371256	-2.69356	KD2 down vs CTRL
56301	TFPI	11.7917	11.169	0.0216664	0.649446	-1.53977	KD2 down vs CTRL
56303	TFPT	7.26684	6.54786	0.0389134	0.607524	-1.64603	KD2 down vs CTRL
56311	TGFB1I1	5.82489	5.11897	0.0403367	0.613054	-1.63118	KD2 down vs CTRL
56321	TGFBR3L	3.16707	1.39028	0.0467716	0.291833	-3.42662	KD2 down vs CTRL
56369	THBS2	6.50061	5.33313	0.00392994	0.445196	-2.2462	KD2 down vs CTRL
56392	THORLNC	4.31708	3.42869	0.0441164	0.540217	-1.85111	KD2 down vs CTRL
56442	TIMM17A	10.5891	11.1928	0.017981	1.51966	1.51966	KD2 up vs CTRL
56598	TMEM102	6.59381	6.00153	0.0124108	0.663291	-1.50763	KD2 down vs CTRL
56682	TMEM178A	3.57207	2.47524	0.0284463	0.467543	-2.13884	KD2 down vs CTRL
56795	TMEM269	2.8561	3.82546	0.0403072	1.95797	1.95797	KD2 up vs CTRL
56826	TMEM51	7.9262	7.19904	0.00655132	0.604091	-1.65538	KD2 down vs CTRL
56827	TMEM51-AS1	4.50325	3.2405	0.0256936	0.416748	-2.39953	KD2 down vs CTRL
56857	TMEM86A	7.27976	6.49531	0.00206411	0.580574	-1.72243	KD2 down vs CTRL
56858	TMEM86B	4.07818	2.87892	0.0331228	0.435497	-2.29623	KD2 down vs CTRL
56867	TMEM92	6.81917	5.95557	0.0108767	0.549579	-1.81957	KD2 down vs CTRL
56977	TNFSF13B	3.02872	1.39028	0.0314936	0.321204	-3.11329	KD2 down vs CTRL
56981	TNFSF4	5.25003	4.53988	0.0331921	0.611261	-1.63596	KD2 down vs CTRL
57003	TNNT1	11.3677	10.7681	0.0258732	0.659957	-1.51525	KD2 down vs CTRL
57024	TNS1	3.74122	2.76772	0.0355185	0.50927	-1.9636	KD2 down vs CTRL
57031	TOB1-AS1	4.42927	3.02367	0.000198871	0.377463	-2.64926	KD2 down vs CTRL
57215	TRAF1	4.23253	2.87892	0.0049491	0.391311	-2.55551	KD2 down vs CTRL
57533	TRIM21	7.39893	6.78198	0.037419	0.652048	-1.53363	KD2 down vs CTRL
57702	TRPM8	6.64937	5.73068	0.00396695	0.528991	-1.89039	KD2 down vs CTRL
57723	TSC22D4	9.00053	8.3903	0.0467609	0.655093	-1.5265	KD2 down vs CTRL
57747	TSNARE1	8.07384	7.3808	0.0158617	0.618546	-1.61669	KD2 down vs CTRL
57800	TSPY26P	3.38661	1.84372	0.0454337	0.343199	-2.91376	KD2 down vs CTRL
57896	TTLL3	8.05445	7.2654	0.014164	0.578723	-1.72794	KD2 down vs CTRL
57904	TTN	10.553	9.9417	0.00227072	0.654593	-1.52767	KD2 down vs CTRL
57948	TUBA1A	12.6074	11.8319	0.0191134	0.584179	-1.71181	KD2 down vs CTRL
58054	TXLNB	6.91746	6.25859	0.0325348	0.633372	-1.57885	KD2 down vs CTRL
58150	UBA7	5.26571	4.09921	0.0215189	0.4455	-2.24467	KD2 down vs CTRL
58210	UBE2L6	3.15489	1.47524	0.0152045	0.312159	-3.2035	KD2 down vs CTRL
58237	UBE2T	9.83347	10.4457	0.0140472	1.52865	1.52865	KD2 up vs CTRL
58304	UBTD1	5.97796	5.03874	0.0272007	0.521514	-1.91749	KD2 down vs CTRL
58343	UCP3	4.0946	3.18276	0.0053922	0.531507	-1.88144	KD2 down vs CTRL
58354	UGDH-AS1	4.7596	4.00469	0.0439167	0.592582	-1.68753	KD2 down vs CTRL
58429	UNC80	5.10285	4.05798	0.0376829	0.484687	-2.06319	KD2 down vs CTRL
58431	UNC93B1	7.50386	6.75985	0.0266835	0.597079	-1.67482	KD2 down vs CTRL
58732	VDAC1P8	1.92898	3.13621	0.0092872	2.30893	2.30893	KD2 up vs CTRL
58761	VGLL3	7.7187	8.38593	0.0427189	1.58802	1.58802	KD2 up vs CTRL
58889	VPS37D	4.23128	3.13621	0.0373724	0.468112	-2.13624	KD2 down vs CTRL
59063	WDR54	7.68132	6.68094	0.00130081	0.499869	-2.00053	KD2 down vs CTRL
59115	WFDC3	6.17729	5.45363	0.00108129	0.605561	-1.65136	KD2 down vs CTRL
59203	XDH	3.64089	1.84372	0.0176051	0.28774	-3.47536	KD2 down vs CTRL
59311	YPEL1	5.50507	4.2104	0.00962807	0.407629	-2.45321	KD2 down vs CTRL
59495	Z94721.3	3.5004	2.87892	0.013996	0.650004	-1.53845	KD2 down vs CTRL
59533	Z97634.1	3.27575	2.18276	0.0196803	0.46879	-2.13315	KD2 down vs CTRL
59715	ZC4H2	8.24276	7.61836	0.00549613	0.648691	-1.54157	KD2 down vs CTRL
59761	ZDHHC8	8.50338	7.75859	0.0491106	0.596752	-1.67574	KD2 down vs CTRL
59869	ZMIZ2	11.3041	10.6801	0.0391813	0.648872	-1.54114	KD2 down vs CTRL
59959	ZNF22-AS1	4.2554	3.26772	0.0102399	0.504289	-1.98299	KD2 down vs CTRL
60134	ZNF446	5.44175	4.81303	0.0267523	0.646748	-1.5462	KD2 down vs CTRL
60144	ZNF467	3.42627	1.55124	0.0379521	0.272622	-3.66808	KD2 down vs CTRL
60309	ZNF653	5.88165	5.19579	0.0389583	0.621638	-1.60865	KD2 down vs CTRL
60357	ZNF703	8.53882	7.85431	0.0438133	0.622215	-1.60716	KD2 down vs CTRL
60434	ZNF775	3.91177	3.18276	0.0156891	0.603317	-1.6575	KD2 down vs CTRL
60506	ZNF865	8.29952	7.69646	0.0483166	0.658353	-1.51894	KD2 down vs CTRL

## Sheet: Dif. genes (285 Intersections)
Column #	Gene Symbol	p-value(KD1 vs. CTRL)	Ratio(KD1 vs. CTRL)	Fold-Change(KD1 vs. CTRL)	Fold-Change(KD1 vs. CTRL) (Description)	p-value(KD2 vs. CTRL)	Ratio(KD2 vs. CTRL)	Fold-Change(KD2 vs. CTRL)	Fold-Change(KD2 vs. CTRL) (Description)
276	AC002378.1	0.0433963	0.663558	-1.50703	KD1 down vs CTRL	0.00610006	0.474786	-2.10621	KD2 down vs CTRL
1189	AC005740.4	0.00958579	0.528565	-1.89192	KD1 down vs CTRL	0.012861	0.55691	-1.79562	KD2 down vs CTRL
3313	AC010325.1	0.00698298	0.431763	-2.31609	KD1 down vs CTRL	0.0129822	0.49525	-2.01918	KD2 down vs CTRL
4595	AC015922.3	0.0196976	0.374021	-2.67365	KD1 down vs CTRL	0.0356691	0.443088	-2.25689	KD2 down vs CTRL
5458	AC021491.2	0.00298702	0.350524	-2.85287	KD1 down vs CTRL	0.0217661	0.552122	-1.81119	KD2 down vs CTRL
5847	AC023043.1	0.00226434	0.54455	-1.83638	KD1 down vs CTRL	0.00574997	0.623991	-1.60259	KD2 down vs CTRL
6295	AC025287.2	0.0186516	0.485165	-2.06115	KD1 down vs CTRL	0.0319469	0.543094	-1.8413	KD2 down vs CTRL
6345	AC025569.1	0.0137962	0.654442	-1.52802	KD1 down vs CTRL	0.0032776	0.529625	-1.88813	KD2 down vs CTRL
6900	AC036214.1	0.00751314	0.650714	-1.53677	KD1 down vs CTRL	0.00402229	0.599833	-1.66713	KD2 down vs CTRL
8838	AC087667.1	0.00383963	0.530279	-1.8858	KD1 down vs CTRL	0.00465407	0.547829	-1.82539	KD2 down vs CTRL
10188	AC093525.6	0.026879	0.476046	-2.10064	KD1 down vs CTRL	0.00755941	0.338372	-2.95532	KD2 down vs CTRL
10673	AC097652.1	0.0206399	0.431374	-2.31817	KD1 down vs CTRL	0.0397168	0.506095	-1.97592	KD2 down vs CTRL
11871	AC107886.1	0.0234539	0.349581	-2.86057	KD1 down vs CTRL	0.0174568	0.316301	-3.16155	KD2 down vs CTRL
12700	AC116535.2	0.00916452	0.562049	-1.7792	KD1 down vs CTRL	0.00471239	0.499379	-2.00249	KD2 down vs CTRL
13737	AC138150.2	0.00465577	0.484687	-2.06319	KD1 down vs CTRL	0.00622104	0.512567	-1.95096	KD2 down vs CTRL
14035	AC145343.1	0.0195792	0.626345	-1.59656	KD1 down vs CTRL	0.0234807	0.642597	-1.55618	KD2 down vs CTRL
14970	ADM	0.00179088	0.215664	-4.63685	KD1 down vs CTRL	0.00349698	0.277471	-3.60398	KD2 down vs CTRL
15102	AF228727.1	0.00572493	0.253592	-3.94334	KD1 down vs CTRL	0.0430185	0.475008	-2.10523	KD2 down vs CTRL
15475	AL021707.6	0.00125674	0.55534	-1.8007	KD1 down vs CTRL	0.00105848	0.540511	-1.8501	KD2 down vs CTRL
16494	AL118558.3	0.0216369	0.543114	-1.84123	KD1 down vs CTRL	0.00639664	0.417905	-2.39289	KD2 down vs CTRL
16599	AL121890.4	0.0115598	0.489111	-2.04453	KD1 down vs CTRL	0.0183921	0.536449	-1.86411	KD2 down vs CTRL
17138	AL136981.3	0.00915429	0.303459	-3.29533	KD1 down vs CTRL	0.0463101	0.486692	-2.05469	KD2 down vs CTRL
17626	AL157702.2	0.044797	0.66075	-1.51343	KD1 down vs CTRL	0.00567386	0.460073	-2.17357	KD2 down vs CTRL
18205	AL353150.1	0.0225677	0.478215	-2.09111	KD1 down vs CTRL	0.0142035	0.427766	-2.33773	KD2 down vs CTRL
19271	AL365181.3	0.046898	0.47211	-2.11815	KD1 down vs CTRL	0.0391872	0.450171	-2.22138	KD2 down vs CTRL
20303	AL590428.1	0.00464868	0.570459	-1.75297	KD1 down vs CTRL	0.0022111	0.50338	-1.98657	KD2 down vs CTRL
20351	AL590666.2	0.0445606	0.339163	-2.94844	KD1 down vs CTRL	0.0377129	0.318445	-3.14026	KD2 down vs CTRL
21164	ALK	0.00103175	0.572008	-1.74823	KD1 down vs CTRL	0.000972874	0.567088	-1.76339	KD2 down vs CTRL
21184	ALOX12P2	0.0321928	0.473473	-2.11205	KD1 down vs CTRL	0.0135489	0.376266	-2.65769	KD2 down vs CTRL
21279	ANGPTL4	0.00142046	0.224466	-4.45502	KD1 down vs CTRL	0.00207922	0.259076	-3.85986	KD2 down vs CTRL
23079	ARMC9	0.01701	0.59828	-1.67146	KD1 down vs CTRL	0.0139861	0.580022	-1.72407	KD2 down vs CTRL
23301	ATG7	0.0237621	0.551673	-1.81267	KD1 down vs CTRL	0.0169158	0.516673	-1.93546	KD2 down vs CTRL
23492	ATXN1-AS1	0.0489339	0.642351	-1.55678	KD1 down vs CTRL	0.0281477	0.5871	-1.70329	KD2 down vs CTRL
23561	B3GNT4	0.0203486	0.58221	-1.71759	KD1 down vs CTRL	0.0237862	0.597316	-1.67416	KD2 down vs CTRL
23564	B3GNT7	0.0216463	0.571313	-1.75035	KD1 down vs CTRL	0.0124129	0.515853	-1.93854	KD2 down vs CTRL
23566	B3GNT9	0.0497312	0.653619	-1.52994	KD1 down vs CTRL	0.0252493	0.587043	-1.70345	KD2 down vs CTRL
23897	BNIP3	0.0253816	0.548299	-1.82382	KD1 down vs CTRL	0.0132213	0.480401	-2.08159	KD2 down vs CTRL
23965	BORCS6	0.0273367	0.632446	-1.58116	KD1 down vs CTRL	0.00562187	0.481575	-2.07652	KD2 down vs CTRL
24053	BSN	0.0074324	0.522402	-1.91423	KD1 down vs CTRL	0.0331739	0.661313	-1.51214	KD2 down vs CTRL
24072	BTBD16	0.00308434	0.355282	-2.81467	KD1 down vs CTRL	0.022475	0.556783	-1.79603	KD2 down vs CTRL
24438	C1GALT1C1L	0.0117156	0.477033	-2.09629	KD1 down vs CTRL	0.0207707	0.536122	-1.86525	KD2 down vs CTRL
24741	CA9	0.00326448	0.272198	-3.6738	KD1 down vs CTRL	0.00659102	0.342195	-2.92231	KD2 down vs CTRL
24855	CAMK2B	0.00707904	0.468768	-2.13325	KD1 down vs CTRL	0.0152801	0.54537	-1.83362	KD2 down vs CTRL
24869	CAMSAP3	0.0240292	0.514786	-1.94255	KD1 down vs CTRL	0.0153184	0.466663	-2.14287	KD2 down vs CTRL
25037	CBS	0.023681	0.470957	-2.12334	KD1 down vs CTRL	0.0456466	0.544989	-1.8349	KD2 down vs CTRL
25082	CCDC106	0.000360164	0.365214	-2.73812	KD1 down vs CTRL	0.00665936	0.628601	-1.59083	KD2 down vs CTRL
25210	CCDC61	0.00747684	0.560518	-1.78406	KD1 down vs CTRL	0.00322075	0.481676	-2.07608	KD2 down vs CTRL
25320	CCNG2	0.00389799	0.645733	-1.54863	KD1 down vs CTRL	0.00146222	0.566252	-1.766	KD2 down vs CTRL
25487	CD86	0.00469749	0.650401	-1.53751	KD1 down vs CTRL	0.00388815	0.635689	-1.5731	KD2 down vs CTRL
25562	CDH1	0.000655846	0.665787	-1.50198	KD1 down vs CTRL	0.000524531	0.649879	-1.53875	KD2 down vs CTRL
25609	CDK18	0.0274324	0.596218	-1.67724	KD1 down vs CTRL	0.0193484	0.561701	-1.78031	KD2 down vs CTRL
25849	CEROX1	0.00675824	0.340244	-2.93906	KD1 down vs CTRL	0.00335291	0.27039	-3.69836	KD2 down vs CTRL
25888	CFAP45	0.00328918	0.533637	-1.87393	KD1 down vs CTRL	0.00634231	0.591993	-1.68921	KD2 down vs CTRL
25954	CHAC1	0.00147895	0.331348	-3.01797	KD1 down vs CTRL	0.00832609	0.501684	-1.99329	KD2 down vs CTRL
26056	CHPF	0.00714725	0.496398	-2.01451	KD1 down vs CTRL	0.00875269	0.516207	-1.93721	KD2 down vs CTRL
26090	CHST11	0.030107	0.631545	-1.58342	KD1 down vs CTRL	0.0391654	0.656147	-1.52405	KD2 down vs CTRL
26150	CIDEC	0.0281331	0.400747	-2.49534	KD1 down vs CTRL	0.0250248	0.38708	-2.58344	KD2 down vs CTRL
26242	CLDN4	0.0330384	0.612001	-1.63398	KD1 down vs CTRL	0.0335383	0.613482	-1.63004	KD2 down vs CTRL
26509	COL13A1	0.0050868	0.494627	-2.02173	KD1 down vs CTRL	0.012356	0.578651	-1.72816	KD2 down vs CTRL
26518	COL1A1	0.0303232	0.497718	-2.00917	KD1 down vs CTRL	0.047857	0.549575	-1.81959	KD2 down vs CTRL
26528	COL27A1	0.00551867	0.515907	-1.93833	KD1 down vs CTRL	0.00570351	0.519028	-1.92668	KD2 down vs CTRL
26746	CPPED1	0.0239864	0.653089	-1.53119	KD1 down vs CTRL	0.0270466	0.663545	-1.50706	KD2 down vs CTRL
26960	CSGALNACT1	0.0151209	0.640189	-1.56204	KD1 down vs CTRL	0.0166825	0.648542	-1.54192	KD2 down vs CTRL
27613	DDAH2	0.00880396	0.613257	-1.63064	KD1 down vs CTRL	0.010658	0.629515	-1.58853	KD2 down vs CTRL
27624	DDIT4	0.000493627	0.444658	-2.24892	KD1 down vs CTRL	0.000740126	0.481982	-2.07476	KD2 down vs CTRL
27818	DEPP1	0.0212742	0.358588	-2.78871	KD1 down vs CTRL	0.0279578	0.390209	-2.56273	KD2 down vs CTRL
27979	DLG4	0.00311116	0.586952	-1.70372	KD1 down vs CTRL	0.00744109	0.657786	-1.52025	KD2 down vs CTRL
27984	DLGAP1-AS2	0.00325281	0.529693	-1.88789	KD1 down vs CTRL	0.0131373	0.651044	-1.536	KD2 down vs CTRL
28047	DNAH1	0.0295286	0.554545	-1.80328	KD1 down vs CTRL	0.0330761	0.566521	-1.76516	KD2 down vs CTRL
28119	DNAJC27-AS1	0.0209699	0.617939	-1.61828	KD1 down vs CTRL	0.00227425	0.405115	-2.46844	KD2 down vs CTRL
28303	DRAXIN	0.032619	0.340148	-2.93989	KD1 down vs CTRL	0.0229417	0.299175	-3.34252	KD2 down vs CTRL
28370	DTX3	0.0188313	0.314821	-3.17641	KD1 down vs CTRL	0.034741	0.386047	-2.59036	KD2 down vs CTRL
28650	EEF1A2	0.0195039	0.401147	-2.49285	KD1 down vs CTRL	0.0379866	0.478028	-2.09193	KD2 down vs CTRL
28785	EIF1B-AS1	0.0212511	0.589696	-1.69579	KD1 down vs CTRL	0.00184946	0.349295	-2.86291	KD2 down vs CTRL
28928	ELFN1	0.0409837	0.422485	-2.36695	KD1 down vs CTRL	0.0328949	0.395682	-2.52728	KD2 down vs CTRL
29076	ENO2	3.58129e-05	0.644813	-1.55084	KD1 down vs CTRL	1.80028e-05	0.593488	-1.68496	KD2 down vs CTRL
29088	ENPP3	0.0170398	0.46301	-2.15978	KD1 down vs CTRL	0.0285083	0.518882	-1.92722	KD2 down vs CTRL
29180	EPOR	0.00615915	0.642506	-1.55641	KD1 down vs CTRL	0.00743433	0.657308	-1.52136	KD2 down vs CTRL
29191	EPS8L2	0.0338692	0.563128	-1.7758	KD1 down vs CTRL	0.0367562	0.571841	-1.74874	KD2 down vs CTRL
29429	FAAP100	0.0291968	0.594193	-1.68296	KD1 down vs CTRL	0.0377642	0.619788	-1.61345	KD2 down vs CTRL
29438	FABP4	0.00796703	0.52077	-1.92023	KD1 down vs CTRL	0.00720463	0.511054	-1.95674	KD2 down vs CTRL
29579	FAM174C	0.0131803	0.516557	-1.9359	KD1 down vs CTRL	0.0162655	0.537697	-1.85979	KD2 down vs CTRL
29919	FBLIM1	0.0075737	0.599516	-1.66801	KD1 down vs CTRL	0.0127582	0.643886	-1.55307	KD2 down vs CTRL
29957	FBXO2	0.00848495	0.43301	-2.30942	KD1 down vs CTRL	0.00399779	0.356188	-2.8075	KD2 down vs CTRL
30023	FCGR2A	0.00188223	0.634611	-1.57577	KD1 down vs CTRL	0.00125599	0.602905	-1.65864	KD2 down vs CTRL
30025	FCGR2C	0.0107019	0.564045	-1.77291	KD1 down vs CTRL	0.000867404	0.321948	-3.10609	KD2 down vs CTRL
30028	FCGRT	0.0181027	0.657336	-1.52129	KD1 down vs CTRL	0.0194959	0.663538	-1.50707	KD2 down vs CTRL
30158	FGFR4	0.00575715	0.620934	-1.61048	KD1 down vs CTRL	0.00691215	0.635865	-1.57266	KD2 down vs CTRL
30230	FLG-AS1	0.0336751	0.571385	-1.75013	KD1 down vs CTRL	0.011444	0.458255	-2.18219	KD2 down vs CTRL
30673	FZD4-DT	0.0338399	0.563487	-1.77466	KD1 down vs CTRL	0.0118297	0.452347	-2.21069	KD2 down vs CTRL
30677	FZD8	0.00015166	0.643304	-1.55447	KD1 down vs CTRL	0.000168798	0.650973	-1.53616	KD2 down vs CTRL
30721	GABRG3-AS1	0.00587168	0.62014	-1.61254	KD1 down vs CTRL	0.00398671	0.587634	-1.70174	KD2 down vs CTRL
30976	GDF15	0.010572	0.395997	-2.52527	KD1 down vs CTRL	0.0150249	0.433692	-2.30578	KD2 down vs CTRL
31097	GIPR	0.0181509	0.29129	-3.433	KD1 down vs CTRL	0.040725	0.385811	-2.59194	KD2 down vs CTRL
31161	GLMP	0.0151295	0.492265	-2.03142	KD1 down vs CTRL	0.0480875	0.613093	-1.63107	KD2 down vs CTRL
31709	GSTO2	0.020737	0.351199	-2.84739	KD1 down vs CTRL	0.0233755	0.364888	-2.74057	KD2 down vs CTRL
31741	GTF2IP13	0.00489542	0.579279	-1.72628	KD1 down vs CTRL	0.00163734	0.48023	-2.08233	KD2 down vs CTRL
32055	HAP1	0.0431316	0.369866	-2.70368	KD1 down vs CTRL	0.0334219	0.338436	-2.95477	KD2 down vs CTRL
32267	HID1	0.0191987	0.503601	-1.9857	KD1 down vs CTRL	0.0306691	0.553251	-1.8075	KD2 down vs CTRL
32323	HK2P1	0.0162548	0.636123	-1.57202	KD1 down vs CTRL	0.00847032	0.578493	-1.72863	KD2 down vs CTRL
32328	HLA-C	0.00805009	0.603205	-1.65781	KD1 down vs CTRL	0.0121924	0.638602	-1.56592	KD2 down vs CTRL
32351	HLA-F-AS1	0.0494339	0.621751	-1.60836	KD1 down vs CTRL	0.0334998	0.581408	-1.71996	KD2 down vs CTRL
32861	HSD17B13	0.00156733	0.486266	-2.05649	KD1 down vs CTRL	0.00476801	0.586031	-1.70639	KD2 down vs CTRL
32875	HSD3B7	0.0431725	0.605023	-1.65283	KD1 down vs CTRL	0.030616	0.569252	-1.75669	KD2 down vs CTRL
32886	HSF4	0.0354121	0.639363	-1.56406	KD1 down vs CTRL	0.0408949	0.652984	-1.53143	KD2 down vs CTRL
32901	HSH2D	0.00143298	0.293006	-3.4129	KD1 down vs CTRL	0.00498489	0.415721	-2.40546	KD2 down vs CTRL
32930	HSPA7	0.00528999	0.403317	-2.47944	KD1 down vs CTRL	0.00361438	0.364921	-2.74032	KD2 down vs CTRL
33010	HSPG2	0.001798	0.42223	-2.36838	KD1 down vs CTRL	0.0067949	0.548535	-1.82304	KD2 down vs CTRL
33027	HTR2B	0.0487494	0.502951	-1.98827	KD1 down vs CTRL	0.0341872	0.460586	-2.17115	KD2 down vs CTRL
33147	IFITM3	0.030627	0.605336	-1.65198	KD1 down vs CTRL	0.039399	0.630107	-1.58703	KD2 down vs CTRL
33210	IFT27	0.00782019	0.606541	-1.64869	KD1 down vs CTRL	0.0108378	0.634245	-1.57668	KD2 down vs CTRL
33735	IL1B	0.007404	0.473856	-2.11035	KD1 down vs CTRL	0.0202036	0.573432	-1.74389	KD2 down vs CTRL
33838	INAFM1	0.039102	0.346533	-2.88573	KD1 down vs CTRL	0.0488933	0.374756	-2.6684	KD2 down vs CTRL
33926	IPCEF1	0.0321022	0.328724	-3.04207	KD1 down vs CTRL	0.0416384	0.360539	-2.77362	KD2 down vs CTRL
34024	ISG20	0.00949013	0.505635	-1.97771	KD1 down vs CTRL	0.0157696	0.555671	-1.79963	KD2 down vs CTRL
34052	ITGA2B	0.0294325	0.641886	-1.55791	KD1 down vs CTRL	0.0289022	0.640216	-1.56197	KD2 down vs CTRL
34254	KCNC3	0.0287287	0.528714	-1.89138	KD1 down vs CTRL	0.0302064	0.534151	-1.87213	KD2 down vs CTRL
34362	KCTD11	0.00450624	0.545842	-1.83203	KD1 down vs CTRL	0.00798234	0.59682	-1.67555	KD2 down vs CTRL
34368	KCTD17	0.00816625	0.466762	-2.14242	KD1 down vs CTRL	0.0151134	0.528895	-1.89073	KD2 down vs CTRL
34418	KDR	0.00866196	0.308964	-3.23662	KD1 down vs CTRL	0.00935562	0.316981	-3.15477	KD2 down vs CTRL
34579	KLF2	0.0147817	0.500908	-1.99637	KD1 down vs CTRL	0.0302567	0.574812	-1.7397	KD2 down vs CTRL
34640	KLHL41	0.00546261	0.490371	-2.03927	KD1 down vs CTRL	0.00585871	0.497153	-2.01145	KD2 down vs CTRL
34739	KRT15	0.000891485	0.378936	-2.63897	KD1 down vs CTRL	0.00321639	0.501234	-1.99507	KD2 down vs CTRL
34824	KRT19	0.00961037	0.522018	-1.91564	KD1 down vs CTRL	0.020967	0.597228	-1.6744	KD2 down vs CTRL
35673	LINC00634	0.0244774	0.539064	-1.85507	KD1 down vs CTRL	0.00421808	0.356993	-2.80118	KD2 down vs CTRL
36237	LINC01547	0.0102309	0.562096	-1.77906	KD1 down vs CTRL	0.0208906	0.627733	-1.59303	KD2 down vs CTRL
36739	LINC02086	0.00422557	0.456037	-2.19281	KD1 down vs CTRL	0.000315082	0.211362	-4.73122	KD2 down vs CTRL
37100	LINC02453	0.0409729	0.431033	-2.32001	KD1 down vs CTRL	0.0272796	0.382119	-2.61699	KD2 down vs CTRL
37649	LPIN3	0.0229849	0.64886	-1.54116	KD1 down vs CTRL	0.0202586	0.637751	-1.56801	KD2 down vs CTRL
37682	LRP1	0.00467959	0.534125	-1.87222	KD1 down vs CTRL	0.00650202	0.564175	-1.7725	KD2 down vs CTRL
37889	LY6E	0.0147343	0.445631	-2.24401	KD1 down vs CTRL	0.0471757	0.572775	-1.74589	KD2 down vs CTRL
38180	MAPK8IP3	0.0078928	0.588169	-1.70019	KD1 down vs CTRL	0.0155545	0.646841	-1.54597	KD2 down vs CTRL
38372	MDK	0.0278675	0.411286	-2.4314	KD1 down vs CTRL	0.0495	0.480421	-2.08151	KD2 down vs CTRL
38446	MEF2B	0.0308165	0.561862	-1.7798	KD1 down vs CTRL	0.0401049	0.589593	-1.69609	KD2 down vs CTRL
38555	MFGE8	0.019361	0.58261	-1.71641	KD1 down vs CTRL	0.0207669	0.589361	-1.69675	KD2 down vs CTRL
38602	MGMT	0.0395306	0.625007	-1.59998	KD1 down vs CTRL	0.0471414	0.642444	-1.55656	KD2 down vs CTRL
38655	MILR1	0.0136509	0.532729	-1.87713	KD1 down vs CTRL	0.0222859	0.581125	-1.7208	KD2 down vs CTRL
38964	MIR210HG	0.000947068	0.297636	-3.35981	KD1 down vs CTRL	0.000753011	0.276264	-3.61973	KD2 down vs CTRL
40669	MMP13	0.000131927	0.476577	-2.0983	KD1 down vs CTRL	0.000845764	0.631229	-1.58421	KD2 down vs CTRL
40712	MOB3A	0.0287612	0.665384	-1.50289	KD1 down vs CTRL	0.0267777	0.659143	-1.51712	KD2 down vs CTRL
40855	MROH8	0.0252445	0.60286	-1.65876	KD1 down vs CTRL	0.00927903	0.505004	-1.98018	KD2 down vs CTRL
41067	MSMP	0.00897493	0.525291	-1.90371	KD1 down vs CTRL	0.00294781	0.416272	-2.40228	KD2 down vs CTRL
41390	MTMR9LP	0.0445042	0.626045	-1.59733	KD1 down vs CTRL	0.0462815	0.63	-1.5873	KD2 down vs CTRL
41647	MUC1	0.00282497	0.59323	-1.68569	KD1 down vs CTRL	0.00534908	0.644899	-1.55063	KD2 down vs CTRL
41731	MYH15	0.0246637	0.556047	-1.79841	KD1 down vs CTRL	0.0285353	0.571037	-1.7512	KD2 down vs CTRL
41948	NAPA-AS1	0.0295056	0.568591	-1.75873	KD1 down vs CTRL	0.0448643	0.612007	-1.63397	KD2 down vs CTRL
42106	NDRG1	2.74018e-06	0.370296	-2.70054	KD1 down vs CTRL	1.99007e-06	0.340843	-2.9339	KD2 down vs CTRL
42129	NDUFA4L2	0.0395208	0.266963	-3.74583	KD1 down vs CTRL	0.0418709	0.27389	-3.6511	KD2 down vs CTRL
42444	NKAIN1	0.0410813	0.54967	-1.81927	KD1 down vs CTRL	0.0382111	0.541589	-1.84642	KD2 down vs CTRL
42482	NLGN2	0.0467622	0.587696	-1.70156	KD1 down vs CTRL	0.0473391	0.589028	-1.69771	KD2 down vs CTRL
42521	NME3	0.00316032	0.228108	-4.38389	KD1 down vs CTRL	0.0276117	0.454351	-2.20094	KD2 down vs CTRL
42675	NPIPB2	0.0296495	0.553308	-1.80731	KD1 down vs CTRL	0.0260765	0.539736	-1.85276	KD2 down vs CTRL
42766	NR1D1	0.0134942	0.555908	-1.79886	KD1 down vs CTRL	0.0293389	0.629834	-1.58772	KD2 down vs CTRL
42919	NTS	0.00171911	0.0787429	-12.6996	KD1 down vs CTRL	0.0410258	0.363537	-2.75075	KD2 down vs CTRL
42948	NUDT18	0.03358	0.620849	-1.6107	KD1 down vs CTRL	0.0483071	0.656114	-1.52412	KD2 down vs CTRL
43149	OLFM2	0.0429079	0.52949	-1.88861	KD1 down vs CTRL	0.0142901	0.406281	-2.46135	KD2 down vs CTRL
44098	OSMR-AS1	0.00162088	0.474531	-2.10735	KD1 down vs CTRL	0.00299673	0.531189	-1.88257	KD2 down vs CTRL
44247	PACSIN1	0.00291405	0.379351	-2.63608	KD1 down vs CTRL	0.0161947	0.550403	-1.81685	KD2 down vs CTRL
44427	PCAT5	0.000779959	0.403151	-2.48046	KD1 down vs CTRL	0.000299489	0.312661	-3.19836	KD2 down vs CTRL
44450	PCDH15	0.00372494	0.632346	-1.58141	KD1 down vs CTRL	0.00287053	0.611506	-1.63531	KD2 down vs CTRL
44490	PCDHB2	0.00292565	0.508237	-1.96758	KD1 down vs CTRL	0.00654845	0.581302	-1.72028	KD2 down vs CTRL
44564	PCOLCE	0.032021	0.643198	-1.55473	KD1 down vs CTRL	0.0342922	0.649541	-1.53955	KD2 down vs CTRL
44575	PCSK4	0.0173045	0.16392	-6.10055	KD1 down vs CTRL	0.035868	0.237832	-4.20464	KD2 down vs CTRL
44732	PECAM1	0.00533488	0.642641	-1.55608	KD1 down vs CTRL	0.000656975	0.461905	-2.16495	KD2 down vs CTRL
44747	PER1	0.00225186	0.544228	-1.83747	KD1 down vs CTRL	0.00567921	0.623125	-1.60481	KD2 down vs CTRL
44789	PFKFB3	0.00413997	0.659287	-1.51679	KD1 down vs CTRL	0.00240729	0.617297	-1.61997	KD2 down vs CTRL
44790	PFKFB4	0.00588815	0.445691	-2.24371	KD1 down vs CTRL	0.00569906	0.442416	-2.26032	KD2 down vs CTRL
45140	PKDCC	0.0127663	0.482546	-2.07234	KD1 down vs CTRL	0.0347055	0.58607	-1.70628	KD2 down vs CTRL
45147	PKIG	0.00375719	0.387879	-2.57812	KD1 down vs CTRL	0.0128366	0.51185	-1.9537	KD2 down vs CTRL
45223	PLCD1	0.00501668	0.609166	-1.64159	KD1 down vs CTRL	0.0043276	0.596763	-1.67571	KD2 down vs CTRL
45247	PLD3	0.0160475	0.597323	-1.67414	KD1 down vs CTRL	0.021556	0.624419	-1.60149	KD2 down vs CTRL
45298	PLIN4	0.0229972	0.462256	-2.16331	KD1 down vs CTRL	0.0392723	0.52266	-1.91329	KD2 down vs CTRL
45356	PMEL	0.00848045	0.641335	-1.55925	KD1 down vs CTRL	0.00250933	0.537235	-1.86138	KD2 down vs CTRL
45453	POLD4	0.0173212	0.501935	-1.99229	KD1 down vs CTRL	0.0428549	0.597083	-1.67481	KD2 down vs CTRL
45620	PPFIA4	0.020818	0.259967	-3.84664	KD1 down vs CTRL	0.00410775	0.116403	-8.59086	KD2 down vs CTRL
45790	PPP1R1B	0.00952773	0.512085	-1.9528	KD1 down vs CTRL	0.0222734	0.594793	-1.68126	KD2 down vs CTRL
45931	PRDM1	0.0117444	0.457457	-2.186	KD1 down vs CTRL	0.0232718	0.529261	-1.88943	KD2 down vs CTRL
46030	PRKCE	0.0436265	0.620693	-1.6111	KD1 down vs CTRL	0.0273591	0.573231	-1.7445	KD2 down vs CTRL
46649	RAB11FIP4	0.0468341	0.562698	-1.77715	KD1 down vs CTRL	0.0139452	0.429289	-2.32943	KD2 down vs CTRL
46722	RAB6B	0.0291319	0.580772	-1.72185	KD1 down vs CTRL	0.017398	0.528252	-1.89304	KD2 down vs CTRL
46927	RASGRP1	0.0098809	0.551647	-1.81275	KD1 down vs CTRL	0.01266	0.574959	-1.73925	KD2 down vs CTRL
46941	RASSF2	0.0408626	0.383226	-2.60943	KD1 down vs CTRL	0.0251402	0.324916	-3.07772	KD2 down vs CTRL
46945	RASSF6	0.00402386	0.586191	-1.70593	KD1 down vs CTRL	0.00375169	0.580182	-1.7236	KD2 down vs CTRL
47311	RGS14	0.0174136	0.357774	-2.79506	KD1 down vs CTRL	0.0295103	0.4182	-2.3912	KD2 down vs CTRL
47328	RGS9	0.0438328	0.487691	-2.05048	KD1 down vs CTRL	0.0290038	0.438832	-2.27878	KD2 down vs CTRL
47926	RN7SL3	0.0020167	0.205332	-4.87017	KD1 down vs CTRL	0.00316874	0.245997	-4.06509	KD2 down vs CTRL
49071	RNF215	0.0318749	0.62418	-1.6021	KD1 down vs CTRL	0.0413995	0.649194	-1.54037	KD2 down vs CTRL
51013	ROBO4	0.00485339	0.588465	-1.69934	KD1 down vs CTRL	0.0117899	0.662077	-1.5104	KD2 down vs CTRL
51020	ROMO1	0.0281559	0.555709	-1.7995	KD1 down vs CTRL	0.0468668	0.609114	-1.64173	KD2 down vs CTRL
52514	RTN2	0.011006	0.613454	-1.63012	KD1 down vs CTRL	0.00569384	0.55477	-1.80255	KD2 down vs CTRL
52600	S1PR1	0.00873582	0.537766	-1.85954	KD1 down vs CTRL	0.0119863	0.567714	-1.76145	KD2 down vs CTRL
52601	S1PR2	0.00919504	0.558921	-1.78916	KD1 down vs CTRL	0.0284613	0.661202	-1.5124	KD2 down vs CTRL
52712	SBK1	0.00645432	0.322194	-3.10372	KD1 down vs CTRL	0.00929623	0.360108	-2.77694	KD2 down vs CTRL
52732	SCAMP5	0.0318588	0.594273	-1.68273	KD1 down vs CTRL	0.0478898	0.63533	-1.57399	KD2 down vs CTRL
52742	SCARF1	0.00493577	0.380749	-2.6264	KD1 down vs CTRL	0.00543943	0.390629	-2.55998	KD2 down vs CTRL
52867	SDAD1P1	0.0382938	0.512961	-1.94946	KD1 down vs CTRL	0.00951923	0.358981	-2.78566	KD2 down vs CTRL
52873	SDC3	0.0468358	0.494492	-2.02228	KD1 down vs CTRL	0.024386	0.417548	-2.39494	KD2 down vs CTRL
52929	SEC14L2	0.0314823	0.613103	-1.63105	KD1 down vs CTRL	0.0278488	0.601107	-1.6636	KD2 down vs CTRL
52980	SELENOM	0.0113104	0.336804	-2.96908	KD1 down vs CTRL	0.0238212	0.419234	-2.3853	KD2 down vs CTRL
52994	SELPLG	0.0336731	0.614287	-1.6279	KD1 down vs CTRL	0.0227	0.575314	-1.73818	KD2 down vs CTRL
53001	SEMA3D	0.0426976	0.618125	-1.61779	KD1 down vs CTRL	0.0357425	0.600042	-1.66655	KD2 down vs CTRL
53003	SEMA3F	0.0194579	0.514372	-1.94412	KD1 down vs CTRL	0.0175365	0.50348	-1.98618	KD2 down vs CTRL
53011	SEMA4G	0.0179037	0.446474	-2.23977	KD1 down vs CTRL	0.0208954	0.463431	-2.15782	KD2 down vs CTRL
53193	SEZ6L2	0.0365441	0.62136	-1.60937	KD1 down vs CTRL	0.0491595	0.650513	-1.53725	KD2 down vs CTRL
53263	SGSM1	0.00435942	0.483264	-2.06926	KD1 down vs CTRL	0.0148236	0.598565	-1.67066	KD2 down vs CTRL
53292	SH3D21	0.00416541	0.590953	-1.69218	KD1 down vs CTRL	0.00795792	0.644515	-1.55155	KD2 down vs CTRL
53313	SHANK1	0.0151956	0.211901	-4.71919	KD1 down vs CTRL	0.0255162	0.266258	-3.75576	KD2 down vs CTRL
53318	SHANK3	0.0286631	0.454799	-2.19877	KD1 down vs CTRL	0.0298492	0.459476	-2.17639	KD2 down vs CTRL
53337	SHISA4	0.0436741	0.613421	-1.6302	KD1 down vs CTRL	0.0477317	0.622565	-1.60626	KD2 down vs CTRL
53386	SIGLEC15	0.0179363	0.521458	-1.9177	KD1 down vs CTRL	0.00391276	0.365535	-2.73571	KD2 down vs CTRL
53392	SIGLEC22P	0.00868862	0.427117	-2.34128	KD1 down vs CTRL	0.0130265	0.469324	-2.13073	KD2 down vs CTRL
53447	SIX5	0.0141906	0.525044	-1.9046	KD1 down vs CTRL	0.0355604	0.616614	-1.62176	KD2 down vs CTRL
53568	SLC22A18	0.00357998	0.466346	-2.14433	KD1 down vs CTRL	0.0253015	0.648532	-1.54194	KD2 down vs CTRL
53713	SLC2A1	5.6055e-05	0.546491	-1.82986	KD1 down vs CTRL	5.98913e-05	0.551995	-1.81161	KD2 down vs CTRL
53804	SLC39A1	0.0293338	0.608976	-1.6421	KD1 down vs CTRL	0.0495585	0.659769	-1.51568	KD2 down vs CTRL
53996	SLITRK6	0.0133227	0.520624	-1.92077	KD1 down vs CTRL	0.0244128	0.581084	-1.72092	KD2 down vs CTRL
54932	SPAG4	0.0054269	0.537167	-1.86162	KD1 down vs CTRL	0.00887715	0.582126	-1.71784	KD2 down vs CTRL
55056	SPEG	0.0216549	0.635607	-1.5733	KD1 down vs CTRL	0.0256505	0.65067	-1.53688	KD2 down vs CTRL
55153	SPTB	0.000635167	0.609384	-1.641	KD1 down vs CTRL	0.000849625	0.631733	-1.58295	KD2 down vs CTRL
55244	SRPX	0.0221277	0.651083	-1.5359	KD1 down vs CTRL	0.0163621	0.624616	-1.60098	KD2 down vs CTRL
55501	STMN3	0.0009884	0.531756	-1.88056	KD1 down vs CTRL	0.00255121	0.611687	-1.63482	KD2 down vs CTRL
55742	SYNPO	0.0355911	0.515603	-1.93948	KD1 down vs CTRL	0.0454552	0.543477	-1.84001	KD2 down vs CTRL
55765	SYT17	0.0298735	0.651147	-1.53575	KD1 down vs CTRL	0.0166713	0.597769	-1.67289	KD2 down vs CTRL
55868	TAGLN3	0.00922767	0.558424	-1.79076	KD1 down vs CTRL	0.0233526	0.643014	-1.55518	KD2 down vs CTRL
55958	TBC1D2	0.0173981	0.574273	-1.74133	KD1 down vs CTRL	0.0129168	0.545407	-1.83349	KD2 down vs CTRL
56263	TEX45	0.0458504	0.488185	-2.0484	KD1 down vs CTRL	0.0167558	0.371256	-2.69356	KD2 down vs CTRL
56301	TFPI	0.0132326	0.605924	-1.65037	KD1 down vs CTRL	0.0216664	0.649446	-1.53977	KD2 down vs CTRL
56303	TFPT	0.0237919	0.55732	-1.7943	KD1 down vs CTRL	0.0389134	0.607524	-1.64603	KD2 down vs CTRL
56311	TGFB1I1	0.0221476	0.552041	-1.81146	KD1 down vs CTRL	0.0403367	0.613054	-1.63118	KD2 down vs CTRL
56321	TGFBR3L	0.0318826	0.246343	-4.05938	KD1 down vs CTRL	0.0467716	0.291833	-3.42662	KD2 down vs CTRL
56369	THBS2	0.00945394	0.5309	-1.88359	KD1 down vs CTRL	0.00392994	0.445196	-2.2462	KD2 down vs CTRL
56826	TMEM51	0.0136359	0.664816	-1.50418	KD1 down vs CTRL	0.00655132	0.604091	-1.65538	KD2 down vs CTRL
56858	TMEM86B	0.0319355	0.431169	-2.31928	KD1 down vs CTRL	0.0331228	0.435497	-2.29623	KD2 down vs CTRL
57003	TNNT1	0.0165905	0.620821	-1.61077	KD1 down vs CTRL	0.0258732	0.659957	-1.51525	KD2 down vs CTRL
57024	TNS1	0.0139617	0.405301	-2.4673	KD1 down vs CTRL	0.0355185	0.50927	-1.9636	KD2 down vs CTRL
57031	TOB1-AS1	0.000449436	0.453521	-2.20497	KD1 down vs CTRL	0.000198871	0.377463	-2.64926	KD2 down vs CTRL
57215	TRAF1	0.0209604	0.539402	-1.85391	KD1 down vs CTRL	0.0049491	0.391311	-2.55551	KD2 down vs CTRL
57723	TSC22D4	0.0292408	0.609678	-1.64021	KD1 down vs CTRL	0.0467609	0.655093	-1.5265	KD2 down vs CTRL
57747	TSNARE1	0.0157714	0.618037	-1.61802	KD1 down vs CTRL	0.0158617	0.618546	-1.61669	KD2 down vs CTRL
58054	TXLNB	0.0192936	0.5835	-1.7138	KD1 down vs CTRL	0.0325348	0.633372	-1.57885	KD2 down vs CTRL
58150	UBA7	0.0440786	0.527138	-1.89703	KD1 down vs CTRL	0.0215189	0.4455	-2.24467	KD2 down vs CTRL
58210	UBE2L6	0.00506046	0.202843	-4.92993	KD1 down vs CTRL	0.0152045	0.312159	-3.2035	KD2 down vs CTRL
58304	UBTD1	0.0129975	0.442201	-2.26142	KD1 down vs CTRL	0.0272007	0.521514	-1.91749	KD2 down vs CTRL
58431	UNC93B1	0.0162931	0.548454	-1.82331	KD1 down vs CTRL	0.0266835	0.597079	-1.67482	KD2 down vs CTRL
58889	VPS37D	0.0140703	0.356685	-2.80359	KD1 down vs CTRL	0.0373724	0.468112	-2.13624	KD2 down vs CTRL
59063	WDR54	0.00183785	0.531031	-1.88313	KD1 down vs CTRL	0.00130081	0.499869	-2.00053	KD2 down vs CTRL
59115	WFDC3	0.00105271	0.60343	-1.65719	KD1 down vs CTRL	0.00108129	0.605561	-1.65136	KD2 down vs CTRL
59203	XDH	0.0150526	0.270953	-3.69068	KD1 down vs CTRL	0.0176051	0.28774	-3.47536	KD2 down vs CTRL
59311	YPEL1	0.0138999	0.446549	-2.23939	KD1 down vs CTRL	0.00962807	0.407629	-2.45321	KD2 down vs CTRL
59533	Z97634.1	0.0336021	0.527622	-1.8953	KD1 down vs CTRL	0.0196803	0.46879	-2.13315	KD2 down vs CTRL
59761	ZDHHC8	0.0289015	0.539731	-1.85277	KD1 down vs CTRL	0.0491106	0.596752	-1.67574	KD2 down vs CTRL
59869	ZMIZ2	0.0151049	0.557469	-1.79382	KD1 down vs CTRL	0.0391813	0.648872	-1.54114	KD2 down vs CTRL
60134	ZNF446	0.0151148	0.594783	-1.68129	KD1 down vs CTRL	0.0267523	0.646748	-1.5462	KD2 down vs CTRL
60309	ZNF653	0.00859573	0.469741	-2.12883	KD1 down vs CTRL	0.0389583	0.621638	-1.60865	KD2 down vs CTRL
60506	ZNF865	0.0114601	0.517698	-1.93163	KD1 down vs CTRL	0.0483166	0.658353	-1.51894	KD2 down vs CTRL
860	AC005070.3	0.0364613	1.89641	1.89641	KD1 up vs CTRL	0.0402993	1.85672	1.85672	KD2 up vs CTRL
1392	AC006111.2	0.0257813	1.5532	1.5532	KD1 up vs CTRL	0.00434985	2.09562	2.09562	KD2 up vs CTRL
3058	AC009570.1	0.0184438	1.7409	1.7409	KD1 up vs CTRL	0.0126349	1.86043	1.86043	KD2 up vs CTRL
5864	AC023095.1	0.0407299	1.67435	1.67435	KD1 up vs CTRL	0.00904603	2.26948	2.26948	KD2 up vs CTRL
11806	AC107068.1	0.00879241	1.75994	1.75994	KD1 up vs CTRL	0.0197765	1.56031	1.56031	KD2 up vs CTRL
13187	AC127024.5	0.00223535	1.70628	1.70628	KD1 up vs CTRL	0.000874731	1.98204	1.98204	KD2 up vs CTRL
14634	ACAT2	0.00353255	2.3052	2.3052	KD1 up vs CTRL	0.0391486	1.50643	1.50643	KD2 up vs CTRL
15555	AL022324.2	0.0200074	1.77035	1.77035	KD1 up vs CTRL	0.0284299	1.66784	1.66784	KD2 up vs CTRL
19828	AL451042.1	0.0102045	1.78349	1.78349	KD1 up vs CTRL	0.00559146	1.98569	1.98569	KD2 up vs CTRL
22870	ARAP2	0.012433	1.8112	1.8112	KD1 up vs CTRL	0.0216286	1.65321	1.65321	KD2 up vs CTRL
22931	ARHGAP28	0.0110153	1.58948	1.58948	KD1 up vs CTRL	0.00804875	1.66049	1.66049	KD2 up vs CTRL
23228	ASPM	0.00954159	1.84732	1.84732	KD1 up vs CTRL	0.0319983	1.52912	1.52912	KD2 up vs CTRL
29770	FAM72C	0.00740954	2.13694	2.13694	KD1 up vs CTRL	0.0102574	1.99772	1.99772	KD2 up vs CTRL
30146	FGFBP1	0.00758836	1.81092	1.81092	KD1 up vs CTRL	0.0154653	1.62073	1.62073	KD2 up vs CTRL
31173	GLRX2	0.0136414	1.82946	1.82946	KD1 up vs CTRL	0.0220335	1.686	1.686	KD2 up vs CTRL
33097	ID3	0.00522082	2.15722	2.15722	KD1 up vs CTRL	0.0332581	1.55773	1.55773	KD2 up vs CTRL
35923	LINC01128	0.0345077	1.56136	1.56136	KD1 up vs CTRL	0.0282747	1.60865	1.60865	KD2 up vs CTRL
35959	LINC01176	0.00720896	1.96771	1.96771	KD1 up vs CTRL	0.0325496	1.53733	1.53733	KD2 up vs CTRL
38050	MAGOH3P	0.00703047	1.60958	1.60958	KD1 up vs CTRL	0.00121057	2.15083	2.15083	KD2 up vs CTRL
43460	OR2T8	0.0316483	2.49864	2.49864	KD1 up vs CTRL	0.0336141	2.45434	2.45434	KD2 up vs CTRL
44264	PAGE1	0.0209646	1.98298	1.98298	KD1 up vs CTRL	0.0129558	2.20666	2.20666	KD2 up vs CTRL
47358	RHOBTB3	0.0078139	1.74443	1.74443	KD1 up vs CTRL	0.0209811	1.51561	1.51561	KD2 up vs CTRL
53174	SETP14	0.0185941	1.55211	1.55211	KD1 up vs CTRL	0.0114161	1.66256	1.66256	KD2 up vs CTRL
53248	SGK1	0.0133466	1.72144	1.72144	KD1 up vs CTRL	0.0176646	1.64784	1.64784	KD2 up vs CTRL
54189	SNAP91	0.0203893	2.01021	2.01021	KD1 up vs CTRL	0.0093868	2.40832	2.40832	KD2 up vs CTRL
55845	TAF5	0.0310233	1.63356	1.63356	KD1 up vs CTRL	0.0453414	1.54066	1.54066	KD2 up vs CTRL
56442	TIMM17A	0.019501	1.50418	1.50418	KD1 up vs CTRL	0.017981	1.51966	1.51966	KD2 up vs CTRL
56795	TMEM269	0.0295004	2.10618	2.10618	KD1 up vs CTRL	0.0403072	1.95797	1.95797	KD2 up vs CTRL
58237	UBE2T	0.00651131	1.69808	1.69808	KD1 up vs CTRL	0.0140472	1.52865	1.52865	KD2 up vs CTRL
58732	VDAC1P8	0.0130223	2.13504	2.13504	KD1 up vs CTRL	0.0092872	2.30893	2.30893	KD2 up vs CTRL
